# Supplementary material for: Calcium overload induced mitochondrial and lysosomal dysfunction is regulated by Tousled-like kinase in a-synucleinopathy
Source: Cell Death Dis. 2026 Jan 8;17(1):10. doi: 10.1038/s41419-025-08213-8 (PMC12783599; doi:10.1038/s41419-025-08213-8)
Supplement: Supplementary file 7 — Table S1 [file 41419_2025_8213_MOESM7_ESM.xlsx]

## Sheet: Sheet1
Table S1
TH	BL	TRiP#	Discription	CG#	Gene Symbol	FBgn	FWD oligo	RVS oligo	Vector	Hairpin ID	Hairpin Location	Location
TH02029.N				CG5680	bsk	FBgn0000229	ctagcagtCAAGCTAATGAAGCTTGTTAAtagttatattcaagcataTTAACAAGCTTCATTAGCTTGgcg	aattcgcCAAGCTAATGAAGCTTGTTAAtatgcttgaatataactaTTAACAAGCTTCATTAGCTTGactg	VALIUM20	SH05212.N	attP2
TH02351.N			Cyo	CG3695,CG3700	MED23,CG3700	FBgn0034795,FBgn0034796	ctagcagtCAGCTTGACGGTGCACAGTAAtagttatattcaagcataTTACTGTGCACCGTCAAGCTGgcg	aattcgcCAGCTTGACGGTGCACAGTAAtatgcttgaatataactaTTACTGTGCACCGTCAAGCTGactg	VALIUM20	SH05548.N	attP40
THU0391	28515	HM05001		CG4591	Tsp86D	FBgn0037848	AAGAATTCCATGGACAAACTGATGGACG	AGTCTAGAGTTTTGCAAGTCGGAGTCGT	VALIUM10	TR04542P.1	attP2	NO.14
THU0397	28525	HM05011		CG11280	trn	FBgn0010452	AAGAATTCCCTTCTGCGACGAGGACTAC	AGTCTAGAGCTTGAAGTGCTCTTGGGTC	VALIUM10	TR04551P.1	attP2	NO.14
THU0398	28526	HM05012		CG1149	MstProx	FBgn0015770	AAGAATTCGTCGATTGCAGAGGAGAAGG	AGTCTAGATCGTCCTTATGGGTAAACGC	VALIUM10	TR04552P.1	attP2	NO.14
THU0400	28528	HM05014		CG14351	haf	FBgn0261509	AAGAATTCACAACTCCACGATTTCCGAG	AGTCTAGAAGGAAGGCCAGGCTCTTTAG	VALIUM10	TR04553P.1	attP2	NO.14
THU0403	28531	HM05017		CG4618	CHMP2B	FBgn0035589	AAGAATTCACGAGATGATCAACGACACG	AGTCTAGAACTAAGAGGAGCGCAGCTTG	VALIUM10	TR04525P.1	attP2	NO.14
THU0406	28537	HM05023		CG31671	tho2	FBgn0031390	AAGAATTCCAACGATCATGTTGGCTACG	AGTCTAGAATGGAGAGGTGGGTGACAAC	VALIUM10	TR04598P.1	attP2	NO.14
THU0409	28542	HM05028		CG10686	tral	FBgn0041775	AAGAATTCGTTCATTTTCGACGGGTAGG	AGTCTAGACCCCGCTCATCTTGAACTAC	VALIUM10	TR04467P.1	attP2	NO.14
THU0411	28544	HM05030		CG8464	HtrA2	FBgn0038233	AAGAATTCCCGGTGTTACACAGTCATGC	AGTCTAGAGGATGTCTGATCCACGTCCT	VALIUM10	TR03884P.1	attP2	NO.14
THU0415	28548	HM05034		CG10084	swm	FBgn0002044	AAGAATTCGAACGAACGCGAGAAAACTC	AGTCTAGATGACATCATGAGGGACGTGT	VALIUM10	TR04549P.1	attP2	NO.14
THU0432	28886	HM05069		CG6064	Crtc	FBgn0036746	AAGAATTCAGCCACAGTTAGCGAGAAGG	AGTCTAGAACGAAAGCACGGACGATAAC	VALIUM10	TR04602P.1	attP2	NO.15
THU0436	28589	HM05077		CG12178	Nhe1	FBgn0026787	AAGAATTCAACATCAAGCAACACCACCA	AGTCTAGATTGTGCAGATTGTAACCGGA	VALIUM10	TR04270P.1	attP2	NO.15
THU0440	28596	HM05084		CG8269	Dmn	FBgn0021825	AAGAATTCTACTACGAAGAGGAGCCGGA	AGTCTAGACTCCTCCACCTGGCTAATGA	VALIUM10	TR04534P.1	attP2	NO.15
THU0443	28602	HM05090		CG10992	CtsB1	FBgn0030521	AAGAATTCTACACCGTCGATTATGCCAA	AGTCTAGATTGCGAATCGGAATGAAAAT	VALIUM10	TR03201P.1	attP2	NO.15
THU0446	28608	HM05096		CG4154	Gyc88E	FBgn0038295	AAGAATTCATGCCGCGTTACTGTCTCTT	AGTCTAGAAAATGCTGGATGATGAAGCC	VALIUM10	TR04524P.1	attP2	NO.15
THU0449	28893	HM05103		CG11136	Lrt	FBgn0034540	AAGAATTCTCAGTCTGCGACAACTGGAC	AGTCTAGACAGTCACAGGACAGGGGATT	VALIUM10	TR03231P.1	attP2	NO.15
THU0552	33615	HMS00007		CG4006	Akt1	FBgn0010379	ctagcagtATCGGACTTCCTGCTCAACAAtagttatattcaagcataTTGTTGAGCAGGAAGTCCGATgcg	aattcgcATCGGACTTCCTGCTCAACAAtatgcttgaatataactaTTGTTGAGCAGGAAGTCCGATactg	VALIUM20	SH00075.N	attP2	NO.19
THU0572	33636 - pulled	HMS00034		CG10539	S6k	FBgn0015806	ctagcagtCACCTAGATACTACAGTTAGAtagttatattcaagcataTCTAACTGTAGTATCTAGGTGgcg	aattcgcCACCTAGATACTACAGTTAGAtatgcttgaatataactaTCTAACTGTAGTATCTAGGTGactg	VALIUM20	SH00071.N	attP2	NO.20
THU0597	33653	HMS00059		CG9096	CycD	FBgn0010315	ctagcagtCAGGCTTAAGTTGAAATTATAtagttatattcaagcataTATAATTTCAACTTAAGCCTGgcg	aattcgcCAGGCTTAAGTTGAAATTATAtatgcttgaatataactaTATAATTTCAACTTAAGCCTGactg	VALIUM20	SH00315.N	attP2	NO.20
THU0598	33654	HMS00060		CG3938	CycE	FBgn0010382	ctagcagtCTCGCTCAGCTTAATATTTAAtagttatattcaagcataTTAAATATTAAGCTGAGCGAGgcg	aattcgcCTCGCTCAGCTTAATATTTAAtatgcttgaatataactaTTAAATATTAAGCTGAGCGAGactg	VALIUM20	SH00316.N	attP2	NO.20
THU0661	34814	HMS00124		CG4320	raptor	FBgn0029840	ctagcagtTCGGAGAAATGCAGCAGTCTAtagttatattcaagcataTAGACTGCTGCATTTCTCCGAgcg	aattcgcTCGGAGAAATGCAGCAGTCTAtatgcttgaatataactaTAGACTGCTGCATTTCTCCGAactg	VALIUM20	SH00505.N	attP2	NO.23
THU0695	34846	HMS00164		CG7471	Rpd3	FBgn0015805	ctagcagtAAGATCGAAAGTGTATAGCTAtagttatattcaagcataTAGCTATACACTTTCGATCTTgcg	aattcgcAAGATCGAAAGTGTATAGCTAtatgcttgaatataactaTAGCTATACACTTTCGATCTTactg	VALIUM20	SH00525.N	attP2	NO.24
THU0706	34862	HMS00180		CG43772	mwh	FBgn0264272	ctagcagtCAAGCGGATCCAACAGCTCAAtagttatattcaagcataTTGAGCTGTTGGATCCGCTTGgcg	aattcgcCAAGCGGATCCAACAGCTCAAtatgcttgaatataactaTTGAGCTGTTGGATCCGCTTGactg	VALIUM20	SH00184.N	attP2	NO.24
THU0711	34870	HMS00189		CG7437	mub	FBgn0262737	ctagcagtAAGGCTGATTATGCAAGGAAAtagttatattcaagcataTTTCCTTGCATAATCAGCCTTgcg	aattcgcAAGGCTGATTATGCAAGGAAAtatgcttgaatataactaTTTCCTTGCATAATCAGCCTTactg	VALIUM20	SH00630.N	attP2	NO.24
THU0716	36109	HMS00201		CG11398	CG11398	FBgn0040366	ctagcagtCAGTGTGGTATTGACCATCTAtagttatattcaagcataTAGATGGTCAATACCACACTGgcg	aattcgcCAGTGTGGTATTGACCATCTAtatgcttgaatataactaTAGATGGTCAATACCACACTGactg	VALIUM20	SH00158.N	attP2	NO.24
THU0720	33344	HMS00210		CG14377	CG14377	FBgn0038148	ctagcagtCACCTACTCCGCACCATCATAtagttatattcaagcataTATGATGGTGCGGAGTAGGTGgcg	aattcgcCACCTACTCCGCACCATCATAtatgcttgaatataactaTATGATGGTGCGGAGTAGGTGactg	VALIUM20	SH00188.N	attP2	NO.24
THU0723	33350	HMS00218		CG44153	CG44153	FBgn0265002	ctagcagtCACGACGACGGCGAATGTGAAtagttatattcaagcataTTCACATTCGCCGTCGTCGTGgcg	aattcgcCACGACGACGGCGAATGTGAAtatgcttgaatataactaTTCACATTCGCCGTCGTCGTGactg	VALIUM20	SH00216.N	attP2	No.119
THU0728	33357	HMS00229		CG4294	CG4294	FBgn0034742	ctagcagtTAGGTTGTACCTTGTTTGTTAtagttatattcaagcataTAACAAACAAGGTACAACCTAgcg	aattcgcTAGGTTGTACCTTGTTTGTTAtatgcttgaatataactaTAACAAACAAGGTACAACCTAactg	VALIUM20	SH00243.N	attP2	NO.25
THU0734	33367	HMS00239		CG42312	cno	FBgn0259212	ctagcagtCCCGCTGTCGATACTGATGAAtagttatattcaagcataTTCATCAGTATCGACAGCGGGgcg	aattcgcCCCGCTGTCGATACTGATGAAtatgcttgaatataactaTTCATCAGTATCGACAGCGGGactg	VALIUM20	SH00307.N	attP2	No.119
THU0736	33369	HMS00242		CG18332	CSN3	FBgn0027055	ctagcagtCTCACCGGAGATGTTCCTCAAtagttatattcaagcataTTGAGGAACATCTCCGGTGAGgcg	aattcgcCTCACCGGAGATGTTCCTCAAtatgcttgaatataactaTTGAGGAACATCTCCGGTGAGactg	VALIUM20	SH00312.N	attP2	NO.25
THU0739	33374	HMS00247	TM3,Sb	CG9351	flfl	FBgn0024555	ctagcagtAAGCGACAACACTATAGTTTAtagttatattcaagcataTAAACTATAGTGTTGTCGCTTgcg	aattcgcAAGCGACAACACTATAGTTTAtatgcttgaatataactaTAAACTATAGTGTTGTCGCTTactg	VALIUM20	SH00353.N	attP2	NO.25
THU0744	33381	HMS00257		CG3743	MTF-1	FBgn0040305	ctagcagtCTGCAAGTGCGATCAGACAAAtagttatattcaagcataTTTGTCTGATCGCACTTGCAGgcg	aattcgcCTGCAAGTGCGATCAGACAAAtatgcttgaatataactaTTTGTCTGATCGCACTTGCAGactg	VALIUM20	SH00440.N	attP2	NO.25
THU0751	33399	HMS00277		CG32217	Su(Tpl)	FBgn0014037	ctagcagtTAGCTACAATGTGCTGGACAAtagttatattcaagcataTTGTCCAGCACATTGTAGCTAgcg	aattcgcTAGCTACAATGTGCTGGACAAtatgcttgaatataactaTTGTCCAGCACATTGTAGCTAactg	VALIUM20	SH00582.N	attP2	NO.26
THU0756	33404	HMS00282		CG18492	Tak1	FBgn0026323	ctagcagtTAGGCTAGTACTCTACTTTAAtagttatattcaagcataTTAAAGTAGAGTACTAGCCTAgcg	aattcgcTAGGCTAGTACTCTACTTTAAtatgcttgaatataactaTTAAAGTAGAGTACTAGCCTAactg	VALIUM20	SH00591.N	attP2	No.119
THU0760	33408	HMS00287		CG6539	Gem3	FBgn0011802	ctagcagtAAGGATCTAAAGAACAAGTTAtagttatattcaagcataTAACTTGTTCTTTAGATCCTTgcg	aattcgcAAGGATCTAAAGAACAAGTTAtatgcttgaatataactaTAACTTGTTCTTTAGATCCTTactg	VALIUM20	SH00626.N	attP2	NO.26
THU0767	33414	HMS00295	TM3,Sb	CG42734	Ank2	FBgn0261788	ctagcagtTTGCATGAACATTGTCATCTAtagttatattcaagcataTAGATGACAATGTTCATGCAAgcg	aattcgcTTGCATGAACATTGTCATCTAtatgcttgaatataactaTAGATGACAATGTTCATGCAAactg	VALIUM20	SH00647.N	attP2	No.119
THU0771	34947	HMS00299		CG10823	SIFR	FBgn0038880	ctagcagtTACGATGTATTGCTCAACAAAtagttatattcaagcataTTTGTTGAGCAATACATCGTAgcg	aattcgcTACGATGTATTGCTCAACAAAtatgcttgaatataactaTTTGTTGAGCAATACATCGTAactg	VALIUM20	SH00662.N	attP2	NO.26
THU0776	34948	HMS00305		CG17841	CG17841	FBgn0028480	ctagcagtCAGACCCTTAGTGTTAAATAAtagttatattcaagcataTTATTTAACACTAAGGGTCTGgcg	aattcgcCAGACCCTTAGTGTTAAATAAtatgcttgaatataactaTTATTTAACACTAAGGGTCTGactg	VALIUM20	SH00204.N	attP2	NO.26
THU0780	33425	HMS00309		CG42316	RhoGAP102A	FBgn0259216	ctagcagtCCGACTAGTCATTCAAAGTTAtagttatattcaagcataTAACTTTGAATGACTAGTCGGgcg	aattcgcCCGACTAGTCATTCAAAGTTAtatgcttgaatataactaTAACTTTGAATGACTAGTCGGactg	VALIUM20	SH00515.N	attP2	NO.26
THU0784	33430	HMS00317	TM3,Sb	CG17947	alpha-Cat	FBgn0010215	ctagcagtCAGCATCGATATTGACTGTTAtagttatattcaagcataTAACAGTCAATATCGATGCTGgcg	aattcgcCAGCATCGATATTGACTGTTAtatgcttgaatataactaTAACAGTCAATATCGATGCTGactg	VALIUM20	SH00111.N	attP2	NO.27
THU0789	33435	HMS00322		CG42574	ctrip	FBgn0260794	ctagcagtCAGAGCAGCGAGGACGAGATAtagttatattcaagcataTATCTCGTCCTCGCTGCTCTGgcg	aattcgcCAGAGCAGCGAGGACGAGATAtatgcttgaatataactaTATCTCGTCCTCGCTGCTCTGactg	VALIUM20	SH00241.N	attP2	NO.27
THU0799	32343	HMS00334		CG8765	CG8765	FBgn0036900	ctagcagtTAGACACTCTCTACAACGAAAtagttatattcaagcataTTTCGTTGTAGAGAGTGTCTAgcg	aattcgcTAGACACTCTCTACAACGAAAtatgcttgaatataactaTTTCGTTGTAGAGAGTGTCTAactg	VALIUM20	SH00291.N	attP2	NO.27
THU0804	32350	HMS00341		CG11397	glu	FBgn0015391	ctagcagtCTGGTATGTGACGATCTAGAAtagttatattcaagcataTTCTAGATCGTCACATACCAGgcg	aattcgcCTGGTATGTGACGATCTAGAAtatgcttgaatataactaTTCTAGATCGTCACATACCAGactg	VALIUM20	SH00364.N	attP2	NO.27
THU0807	32353	HMS00344		CG12794	lcs	FBgn0028583	ctagcagtTCGGCTATTCCGGGTTCATAAtagttatattcaagcataTTATGAACCCGGAATAGCCGAgcg	aattcgcTCGGCTATTCCGGGTTCATAAtatgcttgaatataactaTTATGAACCCGGAATAGCCGAactg	VALIUM20	SH00408.N	attP2	NO.27
THU0811	32358	HMS00349		CG8479	opa1-like	FBgn0261276	ctagcagtTCGAGATGAGCTGTTCGACAAtagttatattcaagcataTTGTCGAACAGCTCATCTCGAgcg	aattcgcTCGAGATGAGCTGTTCGACAAtatgcttgaatataactaTTGTCGAACAGCTCATCTCGAactg	VALIUM20	SH00459.N	attP2	NO.28
THU0815	32362	HMS00353		CG16982	Roc1a	FBgn0025638	ctagcagtCAGGTTGTTCAGATATATGAAtagttatattcaagcataTTCATATATCTGAACAACCTGgcg	aattcgcCAGGTTGTTCAGATATATGAAtatgcttgaatataactaTTCATATATCTGAACAACCTGactg	VALIUM20	SH00524.N	attP2	NO.28
THU0817	32365	HMS00356		CG1250	sec23	FBgn0262125	ctagcagtCCCGACCTACCGCCTATTCAAtagttatattcaagcataTTGAATAGGCGGTAGGTCGGGgcg	aattcgcCCCGACCTACCGCCTATTCAAtatgcttgaatataactaTTGAATAGGCGGTAGGTCGGGactg	VALIUM20	SH00552.N	attP2	NO.28
THU0847	32401	HMS00396	TM3,Sb mix	CG7041	HP1b	FBgn0030082	ctagcagtCAGCATCAATCAAGACGAGAAtagttatattcaagcataTTCTCGTCTTGATTGATGCTGgcg	aattcgcCAGCATCAATCAAGACGAGAAtatgcttgaatataactaTTCTCGTCTTGATTGATGCTGactg	VALIUM20	SH00381.N	attP2	NO.29
THU0849	32403	HMS00398		CG7788	Ice	FBgn0019972	ctagcagtTCGACTAAAGTAATTAGTTAAtagttatattcaagcataTTAACTAATTACTTTAGTCGAgcg	aattcgcTCGACTAAAGTAATTAGTTAAtatgcttgaatataactaTTAACTAATTACTTTAGTCGAactg	VALIUM20	SH00390.N	attP2	NO.29
THU0854	32408	HMS00403		CG7050	Nrx-1	FBgn0038975	ctagcagtCGGAACGAAGGTCAACGACAAtagttatattcaagcataTTGTCGTTGACCTTCGTTCCGgcg	aattcgcCGGAACGAAGGTCAACGACAAtatgcttgaatataactaTTGTCGTTGACCTTCGTTCCGactg	VALIUM20	SH00455.N	attP2	NO.29
THU0859	32413	HMS00408	TM3,Sb	CG11084	pk	FBgn0003090	ctagcagtCTCGCAGATACCCGACGACAAtagttatattcaagcataTTGTCGTCGGGTATCTGCGAGgcg	aattcgcCTCGCAGATACCCGACGACAAtatgcttgaatataactaTTGTCGTCGGGTATCTGCGAGactg	VALIUM20	SH00478.N	attP2	NO.29
THU0862	32416	HMS00411		CG5701	RhoBTB	FBgn0036980	ctagcagtCCGGATGTTCCCGTCATTCTAtagttatattcaagcataTAGAATGACGGGAACATCCGGgcg	aattcgcCCGGATGTTCCCGTCATTCTAtatgcttgaatataactaTAGAATGACGGGAACATCCGGactg	VALIUM20	SH00513.N	attP2	NO.29
THU0900	32453	HMS00452	TM3,Sb	CG1710	Hcf	FBgn0039904	ctagcagtAAGCTCGAAACTGTTAAGCAAtagttatattcaagcataTTGCTTAACAGTTTCGAGCTTgcg	aattcgcAAGCTCGAAACTGTTAAGCAAtatgcttgaatataactaTTGCTTAACAGTTTCGAGCTTactg	VALIUM20	SH00371.N	attP2	NO.30
THU1019	33710	HMS00588		CG5546	MED19	FBgn0036761	ctagcagtTAGGGTCAGTATTTCAATTAAtagttatattcaagcataTTAATTGAAATACTGACCCTAgcg	aattcgcTAGGGTCAGTATTTCAATTAAtatgcttgaatataactaTTAATTGAAATACTGACCCTAactg	VALIUM20	SH00843.N	attP2	NO.34
THU1021	34078	HMS00590		CG33348	CheB42a	FBgn0053348	ctagcagtTTGGACAAAGATGGCTTGTTAtagttatattcaagcataTAACAAGCCATCTTTGTCCAAgcg	aattcgcTTGGACAAAGATGGCTTGTTAtatgcttgaatataactaTAACAAGCCATCTTTGTCCAAactg	VALIUM20	SH00847.N	attP2	NO.35
THU1029	33548	HMS00627		CG3917	Grip84	FBgn0026430	ctagcagtCAAGAACAAAGTATTAGATAAtagttatattcaagcataTTATCTAATACTTTGTTCTTGgcg	aattcgcCAAGAACAAAGTATTAGATAAtatgcttgaatataactaTTATCTAATACTTTGTTCTTGactg	VALIUM20	SH00368.N	attP2	NO.35
THU1035	32849	HMS00633	TM3,Sb	CG3354	Mst77F	FBgn0086915	ctagcagtAGCGGTTGTACTGTTTAGAAAtagttatattcaagcataTTTCTAAACAGTACAACCGCTgcg	aattcgcAGCGGTTGTACTGTTTAGAAAtatgcttgaatataactaTTTCTAAACAGTACAACCGCTactg	VALIUM20	SH00439.N	attP2	NO.35
THU1061	32872	HMS00659		CG5170	Dp1	FBgn0027835	ctagcagtAACGTTGATTGTATTGTACAAtagttatattcaagcataTTGTACAATACAATCAACGTTgcg	aattcgcAACGTTGATTGTATTGTACAAtatgcttgaatataactaTTGTACAATACAATCAACGTTactg	VALIUM20	SH00742.N	attP2	NO.36
THU1069	32879	HMS00667		CG8309	Tango7	FBgn0033902	ctagcagtTCGCAGATTGATGGAATTCTAtagttatattcaagcataTAGAATTCCATCAATCTGCGAgcg	aattcgcTCGCAGATTGATGGAATTCTAtatgcttgaatataactaTAGAATTCCATCAATCTGCGAactg	VALIUM20	SH00757.N	attP2	NO.36
THU1072	32882	HMS00670		CG9862	Rae1	FBgn0034646	ctagcagtCTCGTGCTACGACGAGCTCAAtagttatattcaagcataTTGAGCTCGTCGTAGCACGAGgcg	aattcgcCTCGTGCTACGACGAGCTCAAtatgcttgaatataactaTTGAGCTCGTCGTAGCACGAGactg	VALIUM20	SH00761.N	attP2	NO.36
THU1077	32888	HMS00676		CG5181	CG5181	FBgn0031909	ctagcagtTAGCTTAATAAGACATGTTTAtagttatattcaagcataTAAACATGTCTTATTAAGCTAgcg	aattcgcTAGCTTAATAAGACATGTTTAtatgcttgaatataactaTAAACATGTCTTATTAAGCTAactg	VALIUM20	SH00790.N	attP2	NO.36
THU1080	32891	HMS00679		CG3654	Jarid2	FBgn0036004	ctagcagtCAGGCGATTGCGATTACGTAAtagttatattcaagcataTTACGTAATCGCAATCGCCTGgcg	aattcgcCAGGCGATTGCGATTACGTAAtatgcttgaatataactaTTACGTAATCGCAATCGCCTGactg	VALIUM20	SH00817.N	attP2	NO.36
THU1084	32894	HMS00683		CG4548	XNP	FBgn0039338	ctagcagtAAGGTATACGAGATCGACTAAtagttatattcaagcataTTAGTCGATCTCGTATACCTTgcg	aattcgcAAGGTATACGAGATCGACTAAtatgcttgaatataactaTTAGTCGATCTCGTATACCTTactg	VALIUM20	SH00833.N	attP2	NO.37
THU1102	32911	HMS00701	TM3,Sb	CG4800	Tctp	FBgn0037874	ctagcagtCGAGATGTTTGCCGACACCTAtagttatattcaagcataTAGGTGTCGGCAAACATCTCGgcg	aattcgcCGAGATGTTTGCCGACACCTAtatgcttgaatataactaTAGGTGTCGGCAAACATCTCGactg	VALIUM20	SH00968.N	attP2	NO.37
THU1109	32918	HMS00708		CG13887	CG13887	FBgn0035165	ctagcagtCCGGCGCAGTGACTACATAAAtagttatattcaagcataTTTATGTAGTCACTGCGCCGGgcg	aattcgcCCGGCGCAGTGACTACATAAAtatgcttgaatataactaTTTATGTAGTCACTGCGCCGGactg	VALIUM20	SH00987.N	attP2	NO.37
THU1114	33047	HMS00713		CG10188	CG10188	FBgn0032796	ctagcagtCACGAGACAGACAATGGATTAtagttatattcaagcataTAATCCATTGTCTGTCTCGTGgcg	aattcgcCACGAGACAGACAATGGATTAtatgcttgaatataactaTAATCCATTGTCTGTCTCGTGactg	VALIUM20	SH00146.N	attP2	NO.38
THU1120	33048	HMS00721		CG5859	IntS8	FBgn0025830	ctagcagtTACGATGTTATGCACCTAATAtagttatattcaagcataTATTAGGTGCATAACATCGTAgcg	aattcgcTACGATGTTATGCACCTAATAtatgcttgaatataactaTATTAGGTGCATAACATCGTAactg	VALIUM20	SH00261.N	attP2	NO.38
THU1170	32977	HMS00777		CG5680	bsk	FBgn0000229	ctagcagtCCGCAGATAGTTGATTCTTAAtagttatattcaagcataTTAAGAATCAACTATCTGCGGgcg	aattcgcCCGCAGATAGTTGATTCTTAAtatgcttgaatataactaTTAAGAATCAACTATCTGCGGactg	VALIUM20	SH00845.N	attP2	NO.39
THU1179	32986	HMS00786		CG1973	yata	FBgn0260990	ctagcagtTAGCTAGTAAATTACTTCAAAtagttatattcaagcataTTTGAAGTAATTTACTAGCTAgcg	aattcgcTAGCTAGTAAATTACTTCAAAtatgcttgaatataactaTTTGAAGTAATTTACTAGCTAactg	VALIUM20	SH00965.N	attP2	NO.40
THU1185	32992	HMS00792		CG13374	pcl	FBgn0011822	ctagcagtCTACCCGGATCTAATAATCAAtagttatattcaagcataTTGATTATTAGATCCGGGTAGgcg	aattcgcCTACCCGGATCTAATAATCAAtatgcttgaatataactaTTGATTATTAGATCCGGGTAGactg	VALIUM20	SH00978.N	attP2	NO.40
THU1191	32998	HMS00798		CG6343	ND42	FBgn0019957	ctagcagtTTGCTATGCTTTCGAGTTGAAtagttatattcaagcataTTCAACTCGAAAGCATAGCAAgcg	aattcgcTTGCTATGCTTTCGAGTTGAAtatgcttgaatataactaTTCAACTCGAAAGCATAGCAAactg	VALIUM20	SH01025.N	attP2	NO.40
THU1194	33001	HMS00801		CG9916	Cyp1	FBgn0004432	ctagcagtAGCGTTCAATTGGCTATATAAtagttatattcaagcataTTATATAGCCAATTGAACGCTgcg	aattcgcAGCGTTCAATTGGCTATATAAtatgcttgaatataactaTTATATAGCCAATTGAACGCTactg	VALIUM20	SH01043.N	attP2	NO.40
THU1198	33005	HMS00805		CG5252	Ranbp9	FBgn0037894	ctagcagtCAGGAGCTGCTTCCACGGAAAtagttatattcaagcataTTTCCGTGGAAGCAGCTCCTGgcg	aattcgcCAGGAGCTGCTTCCACGGAAAtatgcttgaatataactaTTTCCGTGGAAGCAGCTCCTGactg	VALIUM20	SH01051.N	attP2	NO.40
THU1215	34965	HMS00822		CG10443	Lar	FBgn0000464	ctagcagtATGGAGAAGGATGTCAATCAAtagttatattcaagcataTTGATTGACATCCTTCTCCATgcg	aattcgcATGGAGAAGGATGTCAATCAAtatgcttgaatataactaTTGATTGACATCCTTCTCCATactg	VALIUM20	SH00653.N	attP2	NO.41
THU1250	33916	HMS00859		CG5834	Hsp70Bbb	FBgn0051354	ctagcagtCGGACTGGACAAGAATCTCAAtagttatattcaagcataTTGAGATTCTTGTCCAGTCCGgcg	aattcgcCGGACTGGACAAGAATCTCAAtatgcttgaatataactaTTGAGATTCTTGTCCAGTCCGactg	VALIUM20	SH01036.N	attP2	No.121
THU1251	33917	HMS00860	TM3,Sb	CG14224	Ubqn	FBgn0031057	ctagcagtACGATATCTACTGTAAGTTAAtagttatattcaagcataTTAACTTACAGTAGATATCGTgcg	aattcgcACGATATCTACTGTAAGTTAAtatgcttgaatataactaTTAACTTACAGTAGATATCGTactg	VALIUM20	SH01039.N	attP2	NO.42
THU1261	34088	HMS00872	TM3,Sb	CG6625	Snap	FBgn0250791	ctagcagtCAGGGAGTTCAAGCTCATCAAtagttatattcaagcataTTGATGAGCTTGAACTCCCTGgcg	aattcgcCAGGGAGTTCAAGCTCATCAAtatgcttgaatataactaTTGATGAGCTTGAACTCCCTGactg	VALIUM20	SH00562.N	attP2	NO.43
THU1267	33929	HMS00878		CG17064	mars	FBgn0033845	ctagcagtAGCGACAGTCACGAAAGCGAAtagttatattcaagcataTTCGCTTTCGTGACTGTCGCTgcg	aattcgcAGCGACAGTCACGAAAGCGAAtatgcttgaatataactaTTCGCTTTCGTGACTGTCGCTactg	VALIUM20	SH00418.N	attP2	NO.43
THU1268	33930	HMS00879		CG1341	Rpt1	FBgn0028687	ctagcagtCAAGAAGGTTATCAAGAGCTAtagttatattcaagcataTAGCTCTTGATAACCTTCTTGgcg	aattcgcCAAGAAGGTTATCAAGAGCTAtatgcttgaatataactaTAGCTCTTGATAACCTTCTTGactg	VALIUM20	SH00541.N	attP2	NO.43
THU1291	33951	HMS00904		CG5092	Tor	FBgn0021796	ctagcagtCACCGCTGAGTTGCTAGTTAAtagttatattcaagcataTTAACTAGCAACTCAGCGGTGgcg	aattcgcCACCGCTGAGTTGCTAGTTAAtatgcttgaatataactaTTAACTAGCAACTCAGCGGTGactg	VALIUM20	SH01056.N	attP2	NO.44
THU1326	33983	HMS00943		CG34412	tlk	FBgn0086899	ctagcagtCAGCGACAACAAGAAGATCAAtagttatattcaagcataTTGATCTTCTTGTTGTCGCTGgcg	aattcgcCAGCGACAACAAGAAGATCAAtatgcttgaatataactaTTGATCTTCTTGTTGTCGCTGactg	VALIUM20	SH00597.N	attP2	NO.45
THU1335	34528	HMS00952		CG4013	Smr	FBgn0263865	ctagcagtCAGGGTCAGACTCCAGGTCAAtagttatattcaagcataTTGACCTGGAGTCTGACCCTGgcg	aattcgcCAGGGTCAGACTCCAGGTCAAtatgcttgaatataactaTTGACCTGGAGTCTGACCCTGactg	VALIUM20	SH01001.N	attP2	NO.45
THU1340	33994	HMS00957		CG30345	CG30345	FBgn0050345	ctagcagtCTGGTTGTTCTTACTCAAATAtagttatattcaagcataTATTTGAGTAAGAACAACCAGgcg	aattcgcCTGGTTGTTCTTACTCAAATAtatgcttgaatataactaTATTTGAGTAAGAACAACCAGactg	VALIUM20	SH01669.N	attP2	NO.45
THU1344	33998	HMS00961		CG15438	MFS18	FBgn0025684	ctagcagtTCGATTCATTCTATATATTAAtagttatattcaagcataTTAATATATAGAATGAATCGAgcg	aattcgcTCGATTCATTCTATATATTAAtatgcttgaatataactaTTAATATATAGAATGAATCGAactg	VALIUM20	SH00192.N	attP2	NO.45
THU1348	34002	HMS00965		CG2720	Hop	FBgn0024352	ctagcagtAACGACGATAACTACCATTAAtagttatattcaagcataTTAATGGTAGTTATCGTCGTTgcg	aattcgcAACGACGATAACTACCATTAAtatgcttgaatataactaTTAATGGTAGTTATCGTCGTTactg	VALIUM20	SH00863.N	attP2	NO.45
THU1350	34004	HMS00967	TM3,Sb	CG11522	RpL6	FBgn0039857	ctagcagtCCCGACCAAGACGTTCGTGAAtagttatattcaagcataTTCACGAACGTCTTGGTCGGGgcg	aattcgcCCCGACCAAGACGTTCGTGAAtatgcttgaatataactaTTCACGAACGTCTTGGTCGGGactg	VALIUM20	SH01647.N	attP2	NO.45
THU1355	34007	HMS00972		CG12230	car	FBgn0000257	ctagcagtCTCGATGTAAATGTAATTAAAtagttatattcaagcataTTTAATTACATTTACATCGAGgcg	aattcgcCTCGATGTAAATGTAATTAAAtatgcttgaatataactaTTTAATTACATTTACATCGAGactg	VALIUM20	SH01650.N	attP2	NO.46
THU1372	34019	HMS00989		CG31884	Trx-2	FBgn0040070	ctagcagtCACCTTCGTGTTCCTCAAGAAtagttatattcaagcataTTCTTGAGGAACACGAAGGTGgcg	aattcgcCACCTTCGTGTTCCTCAAGAAtatgcttgaatataactaTTCTTGAGGAACACGAAGGTGactg	VALIUM20	SH00939.N	attP2	NO.46
THU1381	34028	HMS00998		CG9244	Acon	FBgn0010100	ctagcagtAACGATAGCGAGAAATTGTAAtagttatattcaagcataTTACAATTTCTCGCTATCGTTgcg	aattcgcAACGATAGCGAGAAATTGTAAtatgcttgaatataactaTTACAATTTCTCGCTATCGTTactg	VALIUM20	SH01710.N	attP2	NO.47
THU1388	34100	HMS01005	TM3,Sb	CG1973	yata	FBgn0260990	ctagcagtCACGAGCAGTGTTACCTCAATtagttatattcaagcataATTGAGGTAACACTGCTCGTGgcg	aattcgcCACGAGCAGTGTTACCTCAATtatgcttgaatataactaATTGAGGTAACACTGCTCGTGactg	VALIUM20	SH01789.N	attP2	NO.47
THU1392	34530	HMS01009		CG6284	Sirt6	FBgn0037802	ctagcagtCAAGTCTTCAATGGATAGCAAtagttatattcaagcataTTGCTATCCATTGAAGACTTGgcg	aattcgcCAAGTCTTCAATGGATAGCAAtatgcttgaatataactaTTGCTATCCATTGAAGACTTGactg	VALIUM20	SH00809.Nb	attP2	NO.47
THU1396	34038	HMS01013		CG4963	mfrn	FBgn0039561	ctagcagtAAGTGCGAAATTCTTGTTAAAtagttatattcaagcataTTTAACAAGAATTTCGCACTTgcg	aattcgcAAGTGCGAAATTCTTGTTAAAtatgcttgaatataactaTTTAACAAGAATTTCGCACTTactg	VALIUM20	SH00248.N	attP2	NO.47
THU1408	34564	HMS01036	TM3,Sb	CG5602	DNA-ligI	FBgn0262619	ctagcagtCGCGACGACAAGAATAGCGAAtagttatattcaagcataTTCGCTATTCTTGTCGTCGCGgcg	aattcgcCGCGACGACAAGAATAGCGAAtatgcttgaatataactaTTCGCTATTCTTGTCGTCGCGactg	VALIUM20	SH01687.N	attP2	NO.47
THU1413	34571	HMS01045		CG33106	mask	FBgn0043884	ctagcagtTTGGACAAGACTATCGAAATAtagttatattcaagcataTATTTCGATAGTCTTGTCCAAgcg	aattcgcTTGGACAAGACTATCGAAATAtatgcttgaatataactaTATTTCGATAGTCTTGTCCAAactg	VALIUM20	SH01715.N	attP2	NO.48
THU1416	34581	HMS01055	TM3,Sb	CG2943	CG2943	FBgn0037530	ctagcagtCGGCGAGATACTATTGATATAtagttatattcaagcataTATATCAATAGTATCTCGCCGgcg	aattcgcCGGCGAGATACTATTGATATAtatgcttgaatataactaTATATCAATAGTATCTCGCCGactg	VALIUM20	SH01757.N	attP2	NO.48
THU1420	34590	HMS01064		CG11968	RagA	FBgn0037647	ctagcagtCTCGGAGGCTACGCTAGTCAAtagttatattcaagcataTTGACTAGCGTAGCCTCCGAGgcg	aattcgcCTCGGAGGCTACGCTAGTCAAtatgcttgaatataactaTTGACTAGCGTAGCCTCCGAGactg	VALIUM20	SH00168.Nb	attP2	NO.48
THU1423	34531	HMS01076		CG5527	CG5527	FBgn0039564	ctagcagtCTCTAGATGTTCAACTACAAAtagttatattcaagcataTTTGTAGTTGAACATCTAGAGgcg	aattcgcCTCTAGATGTTCAACTACAAAtatgcttgaatataactaTTTGTAGTTGAACATCTAGAGactg	VALIUM20	SH01686.N	attP2	NO.48
THU1434	34658	HMS01135		CG3695,CG3700	MED23,CG3700	FBgn0034795 FBgn0034796	ctagcagtCAGATTGTTTGACCTACTATAtagttatattcaagcataTATAGTAGGTCAAACAATCTGgcg	aattcgcCAGATTGTTTGACCTACTATAtatgcttgaatataactaTATAGTAGGTCAAACAATCTGactg	VALIUM20	SH01725.N	attP2	NO.48
THU1534	34630	HMS01305		CG9936	skd	FBgn0003415	ctagcagtCCGATGGAGACTAACGAAATAtagttatattcaagcataTATTTCGTTAGTCTCCATCGGgcg	aattcgcCCGATGGAGACTAACGAAATAtatgcttgaatataactaTATTTCGTTAGTCTCCATCGGactg	VALIUM20	SH01787.N	attP2	NO.52
THU1575	34361	HMS01350		CG3004	Lst8	FBgn0264691	ctagcagtTCCGAACTTAATTACGATCTAtagttatattcaagcataTAGATCGTAATTAAGTTCGGAgcg	aattcgcTCCGAACTTAATTACGATCTAtatgcttgaatataactaTAGATCGTAATTAAGTTCGGAactg	VALIUM20	SH01970.N	attP2	NO.53
THU1739	36117	HMS01531	fl CyO	CG5363	cdc2	FBgn0004106	ctagcagtATCGATGGACCTCAAGAAATAtagttatattcaagcataTATTTCTTGAGGTCCATCGATgcg	aattcgcATCGATGGACCTCAAGAAATAtatgcttgaatataactaTATTTCTTGAGGTCCATCGATactg	VALIUM20	SH01180.N	attP40	NO.58
THU1748	36126	HMS01541		CG6376	E2f	FBgn0011766	ctagcagtATCGAAGACATTTCAAATTAAtagttatattcaagcataTTAATTTGAAATGTCTTCGATgcg	aattcgcATCGAAGACATTTCAAATTAAtatgcttgaatataactaTTAATTTGAAATGTCTTCGATactg	VALIUM20	SH02709.N	attP2	NO.59
THU1750	36128	HMS01543	fl CyO	CG10498	cdc2c	FBgn0004107	ctagcagtAAGAAGCTGATGGATAAGAAAtagttatattcaagcataTTTCTTATCCATCAGCTTCTTgcg	aattcgcAAGAAGCTGATGGATAAGAAAtatgcttgaatataactaTTTCTTATCCATCAGCTTCTTactg	VALIUM20	SH01185.N	attP40	NO.59
THU1770	36677	HMS01565		CG10105	Sin1	FBgn0033935	ctagcagtTTGTATTAGTTGCTAACTAAAtagttatattcaagcataTTTAGTTAGCAACTAATACAAgcg	aattcgcTTGTATTAGTTGCTAACTAAAtatgcttgaatataactaTTTAGTTAGCAACTAATACAAactg	VALIUM20	SH02667.N	attP2	NO.59
THU1781	36690	HMS01579	TM3,Sb	CG5680	bsk	FBgn0000229	ctagcagtTCCCTATGTGGTCACCCGATAtagttatattcaagcataTATCGGGTGACCACATAGGGAgcg	aattcgcTCCCTATGTGGTCACCCGATAtatgcttgaatataactaTATCGGGTGACCACATAGGGAactg	VALIUM20	SH02256.N	attP2	NO.60
THU1790	36699	HMS01588		CG8002	rictor	FBgn0031006	ctagcagtTAGAAGCAGATCGAAAGCAAAtagttatattcaagcataTTTGCTTTCGATCTGCTTCTAgcg	aattcgcTAGAAGCAGATCGAAAGCAAAtatgcttgaatataactaTTTGCTTTCGATCTGCTTCTAactg	VALIUM20	SH02712.N	attP2	NO.60
THU1802	36711	HMS01601	TM3,Sb	CG17183	MED30	FBgn0035149	ctagcagtCTAGATGTATAATATAGTATAtagttatattcaagcataTATACTATATTATACATCTAGgcg	aattcgcCTAGATGTATAATATAGTATAtatgcttgaatataactaTATACTATATTATACATCTAGactg	VALIUM20	SH01786.Nb	attP2	NO.61
THU1865	31528	JF01087		CG4320	raptor	FBgn0029840	GTCTAGATCAGGTTCCGGATCATCTTC	AGAATTCTTCAGTTCCCTTTCCACGTC	VALIUM1	TR00044A.1	attP2	NO.63
THU1918	31476	JF01274	TM3,Ser	CG5680	bsk	FBgn0000229	GTCTAGACGAAAGTGCCGCAGATAGTT	AGAATTCCCTATATGCTCGCTTGGCAT	VALIUM1	TR00713A.1	attP2	NO.64
THU1940	31388	JF01370		CG8002	rictor	FBgn0031006	GTCTAGAACCGAGCGTAGTAGAGCAGC	AGAATTCCCTGCAACTGTAGCACAGGA	VALIUM1	TR00041A.1	attP2	NO.65
THU1953	31616	JF01401		CG7471	Rpd3	FBgn0015805	GTCTAGAGAGGCGTTCTATACCACCGA	AGAATTCATGTGCAGCTTAAAATCGGG	VALIUM1	TR00499A.1	attP2	NO.66
THU2109	25931	JF01951		CG3051	SNF1A	FBgn0023169	CACCGAATTCCCTAGCAGCACCATACCCAT	TCATCCTTAGCGAGCCAGTT	VALIUM10	TR01901P.1	attP2	NO.71
THU2118	25941	JF01961		CG2902	Nmdar1	FBgn0010399	CACCGAATTCAGTACAACGTGGGGCTGAAC	ATAACAGGACCAACGACGGA	VALIUM10	TR01930P.1	attP2	NO.71
THU2123	25953	JF01973		CG12156	Rab39	FBgn0029959	CACCGAATTCTACTACCGGAACTCGGTTGG	AACATGATGACTTTTCCGGC	VALIUM10	TR01989P.1	attP2	NO.71
THU2131	25963	JF01983		CG8107	CalpB	FBgn0025866	CACCGAATTCCTCGTTGCCCTATCCATCAT	AACATGTTCTGGTTCTCGGG	VALIUM10	TR02310P.1	attP2	NO.72
THU2140	26000	JF02024		CG3454	Hdc	FBgn0005619	CACCGAATTCGGGCTATATGCGCCAGTTAC	AGGATGTCGCTCATGGAATC	VALIUM10	TR01708P.1	attP2	NO.72
THU2145	26004	JF02029		CG11589	VhaM9.7-c	FBgn0028664	CACCGAATTCGCTATTTGGCGCAACTGAAT	TTTGGGTGGAATACATGGCT	VALIUM10	TR01747P.1	attP2	NO.72
THU2150	26009	JF02034		CG17922	CG17922	FBgn0034656	CACCGAATTCGCTTTACAGCCAGAGCCAAC	CACCCAGAATCCCTCAAAAA	VALIUM10	TR01776P.1	attP2	NO.72
THU2155	26014	JF02039		CG42701	Cng	FBgn0261612	CACCGAATTCCTGGTACCTCGACGTCCTGT	GGCCACCACGAACAGATACT	VALIUM10	TR01840P.1	attP2	NO.72
THU2157	26016	JF02041		CG34402	CG34402	FBgn0085431	CACCGAATTCATGGTCGATTAGTTCCGCAC	GCTTAACCACCACACTGGCT	VALIUM10	TR01878P.1	attP2	NO.72
THU2173	26290	JF02059		CG1709	Vha100-1	FBgn0028671	CACCGAATTCGTCAAGAAGATCTGCGAGGG	ATCGATCAATGCCTGAAAGG	VALIUM10	TR02022P.1	attP2	NO.73
THU2177	26294	JF02063		CG1848	LIMK1	FBgn0041203	CACCGAATTCATACAGTGAAACCGGGCAAG	GCGGATGGTGGACAACTACT	VALIUM10	TR02039P.1	attP2	NO.73
THU2181	26172	JF02067		CG9073	TpnC47D	FBgn0010423	CACCGAATTCTGATTCAGTCGTTAGCGGTG	TCGGAATCGATTTCCTCAAT	VALIUM10	TR02304P.1	attP2	NO.73
THU2185	26302	JF02072		CG8893	Gapdh2	FBgn0001092	CACCGAATTCTATCAATGGATTTGGTCGCA	ACCTTCATGTCGGGCTTGTA	VALIUM10	TR02315P.1	attP2	NO.73
THU2189	26306	JF02076		CG33159	CG33159	FBgn0053159	CACCGAATTCTCCGTACCTGGTTTACCTGC	GGAGACAATGCCACAAACCT	VALIUM10	TR02321P.1	attP2	NO.73
THU2192	26184	JF02081		CG3654	Jarid2	FBgn0036004	AGTCTAGAACATCGGGAACCACAGCTAC	AAGAATTCCGTCATGTTAACCTTGGCCT	VALIUM10	TR00851P.1	attP2	NO.74
THU2277	31900	JF02189		CG7450	CrebA	FBgn0004396	AGTCTAGATCGATCCCAAGTACCTCACC	AAGAATTCGCCAGATTAAGGCTGAGCTG	VALIUM10	TR00975P.1	attP2	NO.76
THU2291		JF02203		CG43365	BtbVII	FBgn0263108	AGTCTAGACATGCAGATACCACCACAGG	AAGAATTCGCCACCGTTACGAAGTTGTT	VALIUM10	TR01129P.1	attP2	NO.77
THU2296	31918	JF02208		CG12768	CG12768	FBgn0037206	AGTCTAGACAGCCCGAACCAAAGAGTAG	AAGAATTCGATGATGAGTTTTTGGGCGT	VALIUM10	TR01152P.1	attP2	NO.77
THU2301	31923	JF02213		CG4404	CG4404	FBgn0030432	AGTCTAGAACATCAAGGAGATGAACGGC	AAGAATTCAATAAATGGGCACTGTTGGC	VALIUM10	TR01166P.1	attP2	NO.77
THU2306	31928	JF02218		CG1775	Med	FBgn0011655	AGTCTAGAACGCCAGTCCATCAAAGAAA	AAGAATTCGGCAGGAAATGGACAACAAA	VALIUM10	TR01193P.1	attP2	NO.77
THU2309	27985	JF02221		CG1689	lz	FBgn0002576	AGTCTAGATAGGCGCCCTAACTTCAAGA	AAGAATTCTTGGCAGATTCCCACACATA	VALIUM10	TR01218P.1	attP2	NO.77
THU2314	31935	JF02226		CG6892	Ets96B	FBgn0039225	AGTCTAGATCTCGCAGTTTGCGCTACTA	AAGAATTCTTTTCAGGAGATGCTGACCC	VALIUM10	TR01235P.1	attP2	NO.78
THU2351	26725	JF02267		CG9755	pum	FBgn0003165	CACCGAATTCAATGGTGTTCAGCGAGATCC	CTCATGCAGTTCGTCCAAAA	VALIUM10	TR01860P.1	attP2	NO.79
THU2357	26731	JF02273		CG10967	Atg1	FBgn0260945	CACCGAATTCGTCCTGTGCGACAGTGAGAA	ACCAGAGGCAGAACGCATAC	VALIUM10	TR01961P.1	attP2	NO.79
THU2398	26770	JF02334		CG14655	CG14655	FBgn0037275	AGTCTAGAACGACTCGCATACTCAGCCT	AAGAATTCTTGATTAGATCGCCTTTGGG	VALIUM10	TR01356P.1	attP2	NO.80
THU2402	26774	JF02338	TM3,Sb	CG43067	FoxP	FBgn0262477	AGTCTAGACATCGGATACATGACGACGA	AAGAATTCACCTCATTATCCTTCGACCG	VALIUM10	TR01368P.1	attP2	NO.81
THU2406	26778	JF02342		CG31670	erm	FBgn0031375	AGTCTAGAGAGCTGCTCTCGCAGTATCC	AAGAATTCGTGAGGTTGTAGTGGGCGTT	VALIUM10	TR01400P.1	attP2	NO.81
THU2410	27025	JF02346	TM3,Sb	CG1130	scrt	FBgn0004880	AGTCTAGACACGACAGCAATAGCGAGAG	AAGAATTCGCTGCCTAATGCGAATTTCT	VALIUM10	TR01419P.1	attP2	NO.81
THU2414	27992	JF02350		CG11783	Hr96	FBgn0015240	AGTCTAGATGGATCTGCAGTACCACTCG	AAGAATTCTCCACGGGATCATAAAGAGC	VALIUM10	TR01459P.1	attP2	NO.81
THU2417	27031	JF02357	TM3,Sb	CG1171	Akh	FBgn0004552	CACCGAATTCAATCCCAAGAGCGAAGTCCT	GCTTGCAGTCCAGAAAGAGC	VALIUM10	TR01687P.1	attP2	NO.81
THU2442	27056	JF02382		CG3494	CG3494	FBgn0035008	AAGAATTCTCCGGACAAGTACCACATGA	AGTCTAGAATCGATAGAATCTGGTGGCG	VALIUM10	TR02340P.1	attP2	NO.82
THU2445	29542	JF02401		CG18619	CG18619	FBgn0032202	AGTCTAGAGGAGGAAACACAAGTGACGC	AAGAATTCTTGAGGATTCCGAGTTCCTG	VALIUM10	TR00967P.1	attP2	NO.82
THU2449	29544	JF02406		CG8819,CG8821	achi,vis	FBgn0033749 FBgn0033748	AGTCTAGAGGGACTGAGGAAGTCAGCAC	AAGAATTCGTTGCGTGGGTATTTGGTTT	VALIUM10	TR01122P.1	attP2	NO.82
THU2454	27066	JF02411		CG8359	CG8359	FBgn0037634	AGTCTAGATGAGTTTCCTGCTGAACGTG	AAGAATTCTTCGCGCCCTAAAGATTAGA	VALIUM10	TR01176P.1	attP2	NO.82
THU2457	27069	JF02414		CG8216	CG8216	FBgn0033358	AGTCTAGAATGAGCATTTTTCCGAGGTG	AAGAATTCACGCCCAAAGACATATACGC	VALIUM10	TR01208P.1	attP2	NO.82
THU2496	29314	JF02473		CG3938	CycE	FBgn0010382	AAGAATTCCATAAGGTGCAGAAGACGCA	AGTCTAGAGCCAGCACCGAGTAGGAATA	VALIUM10	TR00287P.1	attP2	NO.84
THU2499	29318	JF02477		CG1167	Ras64B	FBgn0003206	GTCTAGACAGTAACCGCACAAAACGTG	AGAATTCTGCCGTGGGTGTAATACAGA	VALIUM10	TR00361P.1	attP2	NO.84
THU2514	29332	JF02494	TM3,Sb	CG6103	CrebB-17A	FBgn0014467	AGTCTAGATGCAGAAGGTGGTCTACGTG	AAGAATTCCTTGAGCGACTTCAGCTCCT	VALIUM10	TR00977P.1	attP2	NO.84
THU2518	29336	JF02498		CG10604	bsh	FBgn0000529	AGTCTAGAACGGAGATCAGATTTCGCAG	AAGAATTCGACAGGTATCGCTGTCCCTC	VALIUM10	TR01054P.1	attP2	NO.84
THU2538	30515	JF02519		CG4654	Dp	FBgn0011763	AGTCTAGAAGGACAATGAGTTCAACGGG	AAGAATTCTACCGAATCTTTCTCGTCGC	VALIUM10	TR01266P.1	attP2	NO.85
THU2541	29358	JF02522	TM3,Sb	CG17153	ssp	FBgn0036248	AGTCTAGAAGTACCGGCTACTACGACGC	AAGAATTCATCTCCGTGAACGTGAAACC	VALIUM10	TR01282P.1	attP2	NO.85
THU2723	27559	JF02713		CG5546	MED19	FBgn0036761	AAGAATTCGACCAGAAAAGAGTCAGCCG	AGTCTAGAGGAAGAAGCTCCTTTCCACC	VALIUM10	TR00259P.1	attP2	NO.91
THU2725	27561	JF02715		CG6770	CG6770	FBgn0032400	AAGAATTCTTTTGCAACCTTAAATCGCC	AGTCTAGATTTCCAGCTGGCTTTTGTTT	VALIUM10	TR00266P.1	attP2	NO.91
THU2727	27563	JF02717		CG6033	drk	FBgn0004638	AAGAATTCTGATGTTTTCAAGGAGTGCG	AGTCTAGACCCGTTTGCAAGATTCATTT	VALIUM10	TR00296P.1	attP2	NO.91
THU2728	27564	JF02718		CG6376	E2f	FBgn0011766	AAGAATTCGAACTGGACGAGGATGTGGT	AGTCTAGAAGATCGATGGCCTTGTTCAG	VALIUM10	TR00300P.1	attP2	NO.91
THU2731	27567	JF02721		CG2637	Fs(2)Ket	FBgn0262743	AAGAATTCGGCTACATTTGCCAGGACAT	AGTCTAGAATCTCCTCATCGCAGACGTT	VALIUM10	TR00309P.1	attP2	NO.92
THU2768	27682	JF02762		CG3210	Drp1	FBgn0026479	CACCGAATTCACCTAACGCTGGTGGATCTG	AGAGTGGGATACTTGCGCTG	VALIUM10	TR02097P.1	attP2	NO.93
THU2770	27684	JF02764	TM3,Sb	CG32848	VAChT	FBgn0015323	CACCGAATTCTGAAGCAAAGCAAGGATGTG	GACACATATCGCACGTCCAC	VALIUM10	TR02109P.1	attP2	NO.93
THU2775	27689	JF02769	TM3,Sb	CG3722	shg	FBgn0003391	CACCGAATTCCGAAAGAGAGGAGGCAACAG	GGACATACTCTCTAGCGGCG	VALIUM10	TR02123P.1	attP2	NO.93
THU2779	27693	JF02773	TM3,Sb	CG5125	ninaC	FBgn0002938	CACCGAATTCGAGAGGAGCACATCGCCTAC	TTCGGCATTTTTCTCCAAAC	VALIUM10	TR02160P.1	attP2	NO.93
THU2781	27695	JF02775	TM3,Sb	CG5410	Miro	FBgn0039140	CACCGAATTCCTACTGCCATCCCCATCACT	ATCCGATCCAAAGTGTCGTC	VALIUM10	TR02165P.1	attP2	NO.93
THU2782	27696	JF02776		CG5744	Frq1	FBgn0030897	CACCGAATTCAGGGAGCCACAACAAGAGAA	CTGCAGTTTTTCGTCCAGGT	VALIUM10	TR02177P.1	attP2	NO.93
THU2786	27700	JF02780	TM3,Sb	CG7758	ppl	FBgn0027945	CACCGAATTCCGTGTGTGTTTTCAAATCGG	CTTGCCACTAACGGGTGAAT	VALIUM10	TR02243P.1	attP2	NO.93
THU2792	27706	JF02786		CG1241	Atg2	FBgn0044452	AAGAATTCCTCCGAAGTGCTTGATGTGA	AGTCTAGAGCCGGACTTCTCTGTGTAGC	VALIUM10	TR02342P.1	attP2	NO.94
THU2793	27707	JF02787		CG5489	Atg7	FBgn0034366	AAGAATTCTATAAAGTTCGTGGGCTGGG	AGTCTAGAAATCTCCAGCACATAACCCG	VALIUM10	TR02345P.1	attP2	NO.94
THU2800	27714	JF02795		CG5072	Cdk4	FBgn0016131	GTCTAGATTTCCTACGACCTCCACCTG	AGAATTCTCACATTTCGATTTGGAGGG	VALIUM10	TR00179P.1	attP2	NO.94
THU2800	27714	JF02795		CG5072	Cdk4	FBgn0016131	GTCTAGATTTCCTACGACCTCCACCTG	AGAATTCTCACATTTCGATTTGGAGGG	VALIUM10	TR00179P.1	attP2	NO.94
THU2801	27715	JF02796	TM3,Sb	CG9985	sktl	FBgn0016984	AAGAATTCCAAAAACTTTTGCCCGGTTA	AGTCTAGAGTTCTTCGCGTTTCTCCTTG	VALIUM10	TR00185P.1	attP2	NO.94
THU2804	27718	JF02799		CG9096	CycD	FBgn0010315	GTCTAGATTGCCAGGAAGAGGTCGTAT	AGAATTCTATGCTCGATGCAGCTATGG	VALIUM10	TR00286P.1	attP2	NO.94
THU2810	27723	JF02805		CG7109	mts	FBgn0004177	GTCTAGAGAGTCCAATGTGCAGGAGGT	AGAATTCCTGTCGATCGAGGGACTGAG	VALIUM10	TR00341P.1	attP2	NO.94
THU2828	27648	JF02823		CG7450	CrebA	FBgn0004396	AAGAATTCACTGCAGGCCCTAGTTAGCA	AGTCTAGAGGCTTCTGCATTTGAGCTTC	VALIUM10	TR00976P.1	attP2	NO.95
THU2831	27993	JF02826		CG6502	E(z)	FBgn0000629	AGTCTAGAGCTCCTGCATTCAGACACAA	AAGAATTCTGACCATCATAACCTTGGCA	VALIUM10	TR01202P.1	attP2	NO.95
THU2843	28005	JF02839		CG11376	CG11376	FBgn0031216	AAGAATTCTCCAACGCTGTGGACTACTG	AGTCTAGACCTCGACGCAAGGTGATATT	VALIUM10	TR01592P.1	attP2	NO.95
THU2848	28010	JF02844		CG2204	G-oalpha47A	FBgn0001122	AGTCTAGAGACGATTTGGATCGGTTAGG	AAGAATTCTGTATTCGGGGAAGCAAATC	VALIUM10	TR01606P.1	attP2	NO.95
THU2853	28015	JF02849		CG9637	Task6	FBgn0038165	CACCGAATTCGAAGCCCGAATACGTGATGT	GCGTATGGACAGCAGTGAGA	VALIUM10	TR01859P.1	attP2	NO.96
THU2856	28018	JF02852		CG10128	tra2	FBgn0003742	CACCGAATTCGCTGCTCCGGAATAGAAGTG	GAACTGTTCGCCAACCAAAT	VALIUM10	TR01945P.1	attP2	NO.96
THU2860	28022	JF02856		CG1374	tsh	FBgn0003866	CACCGAATTCTCTGTAGGTACCCGGAAACG	AATGTTATGCCTCGCTTTGG	VALIUM10	TR01999P.1	attP2	NO.96
THU2863	28025	JF02859		CG2108	Rab23	FBgn0037364	AAGAATTCGCAACCACAGCCATTCACTA	AGTCTAGACAGATCGGGTGCTATGGTTT	VALIUM10	TR02049P.1	attP2	NO.96
THU2882	28043	JF02878		CG7727	Appl	FBgn0000108	CACCGAATTCGAGAAGATCGTGCCCAACAT	AGGATGTTTACGGCGTTTTG	VALIUM10	TR02241P.1	attP2	NO.97
THU2884	28045	JF02880		CG7980	RabX5	FBgn0035255	CACCGAATTCACAATGCAAGCAAGAGACCC	GTTGTGCAATCTGCAGGCTA	VALIUM10	TR02251P.1	attP2	NO.97
THU2888	28049	JF02884		CG9748	bel	FBgn0263231	CACCGAATTCTTAACTGCCCAGCCTCATTT	GTTCTTTTCGTTCCTCGCAC	VALIUM10	TR02282P.1	attP2	NO.97
THU2893	28053	JF02889	TM3,Sb	CG3127	Pgk	FBgn0250906	CACCGAATTCAATCCCTTCCTGGCAATTCT	TTGGGGAACTCAAAGACACC	VALIUM10	TR02318P.1	attP2	NO.97
THU2894	28054	JF02890		CG42630,CG42631	Ccdc56,mtTFB1	FBgn0261353 FBgn0261381	AAGAATTCCCAGGAAACAGCTTAGCCAG	AGTCTAGAGTCATACAGGTGTCGATGCG	VALIUM10	TR02336P.1	attP2	NO.97
THU2895	28055	JF02891		CG3615	Atg9	FBgn0034110	AAGAATTCGAACGGTTGACCTTGACGTT	AGTCTAGAAAAGGCAAGTAGCCAGACGA	VALIUM10	TR02343P.1	attP2	NO.97
THU2896	28056	JF02892		CG11154	ATPsyn-beta	FBgn0010217	AAGAATTCCACTGGAATCAAAGTCGTCG	AGTCTAGATTTGCCCATATACGAGAGCC	VALIUM10	TR02347P.1	attP2	NO.97
THU2899	28989	JF02895	TM3,Sb ebony	CG32672	Atg8a	FBgn0052672	AAGAATTCAGCCACAGCAGTTAGCGAGT	AGTCTAGAGGCACACGGTCTGGATATTT	VALIUM10	TR02359P.1	attP2	NO.97
THU2901	28060	JF02897		CG5429	Atg6	FBgn0264325	AAGAATTCGATCGCCTACTCGAAACAGC	AGTCTAGAATAGGAATTTCCCGTGGAGG	VALIUM10	TR02368P.1	attP2	NO.97
THU2902	28061	JF02898		CG7986	Atg18	FBgn0035850	AAGAATTCCAAACACAATACTGGCCGTG	AGTCTAGAACACACAGCGCTTTAGTCCC	VALIUM10	TR02372P.1	attP2	NO.97
THU2910	28069	JF02906		CG43066	CG43066	FBgn0262476	AAGAATTCAACGGGTTGCAAATGGTTTA	AGTCTAGAATTGAGTGGACGACTTTGGG	VALIUM10	TR02381P.1	attP2	NO.97
THU2917	28076	JF02913		CG5954	l(3)mbt	FBgn0002441	AAGAATTCAGAAAACAAAGCGTGCCTGT	AGTCTAGACAGGGAGTAGAGCTTCACGG	VALIUM10	TR02399P.1	attP2	NO.98
THU2922	28990	JF02918	ebony	CG3665	Fas2	FBgn0000635	AAGAATTCAGTGTATTGCCCGGAACAAG	AGTCTAGATCGGAAGCTGTACTCCGTCT	VALIUM10	TR02407P.1	attP2	NO.98
THU2927	28293	JF02923		CG12191	dpr20	FBgn0035170	AAGAATTCATTTCGACCAAGTCGGTGTC	AGTCTAGACTTGCAGCTGGTTCATTCAA	VALIUM10	TR02417P.1	attP2	NO.98
THU2931	28297	JF02927		CG6329	CG6329	FBgn0033872	AAGAATTCCATCTACTGCTCCTGCACCA	AGTCTAGATTACTGCCCCCAAGAGAGTG	VALIUM10	TR02430P.1	attP2	NO.98
THU3060	28667	JF03082		CG14039	qtc	FBgn0028572	AAGAATTCGGAGATGCAGAGCTCCTACG	AGTCTAGACAAATCCTCCAGCTGCTTCT	VALIUM10	TR02677P.1	attP2	NO.102
THU3064	28682	JF03097		CG4357	Ncc69	FBgn0036279	AAGAATTCAGATCCTGGTTCTTTCCGGT	AGTCTAGAGCCACTTAAACCGTTCCTGA	VALIUM10	TR00255P.1	attP2	NO.103
THU3068	28688	JF03103		CG5610	nAcRalpha-96Aa	FBgn0000036	GTCTAGAGGACTTGAGGCACTTGAAGC	AGAATTCGCATCATGGTGAAGAGCAGA	VALIUM10	TR00344P.1	attP2	NO.103
THU3075	28704	JF03121		CG31118	RabX4	FBgn0051118	AGTCTAGAAACATTGACCACGGCGTACT	AAGAATTCAGCCCAGTCCCTTAACTGGT	VALIUM10	TR01623P.1	attP2	NO.103
THU3079	28505	JF03125	TM3,Sb	CG7736	Syx6	FBgn0037084	AACAATTGAGGGACAGGATGAGCAGCTA	AGTCTAGAGCGGCTGGTAATAAATCAGG	VALIUM10	TR01838P.1	attP2	NO.103
THU3083	28510	JF03130	TM3,Sb	CG12473,CG12500	stnB,stnA	FBgn0016975 FBgn0016976	CACCGAATTCCTTTCCGACCCAGATTTTGA	CGCTAGGTTCTCCGCTATTG	VALIUM10	TR01991P.1	attP2	NO.103
THU3085	28708	JF03135		CG4212	Rab14	FBgn0015791	CACCGAATTCAATCTCACCAATCCCAGCAC	GTTGGCTCACACATTGATGC	VALIUM10	TR02137P.1	attP2	NO.103
THU3090	28719	JF03146		CG9474	Snap24	FBgn0028401	CACCGAATTCGCGGAGAAGAACTTGAGTGG	GCAATACCACCAGCTACGGT	VALIUM10	TR02281P.1	attP2	NO.103
THU3092	28723	JF03150	TM3,Sb	CG7610	ATPsyn-gamma	FBgn0020235	AAGAATTCGCCTGAAGTCGGTGAAGAAC	AGTCTAGAAGCACTGGTAGGACACCACC	VALIUM10	TR02371P.1	attP2	NO.104
THU3100	28738	JF03165		CG4872	CG4872	FBgn0030799	AAGAATTCGCTGCTGTTCGACAATCAAA	AGTCTAGAAATATGAACAGCCCGTTTGG	VALIUM10	TR02469P.1	attP2	NO.104
THU3106	28746	JF03174		CG6669	klg	FBgn0017590	AAGAATTCTGCCACATTTCCGTTTCATA	AGTCTAGACTCGTTCGATCGACATGCTA	VALIUM10	TR02496P.1	attP2	NO.104
THU3110	28753	JF03181		CG2641	CG2641	FBgn0037518	AAGAATTCTCAAGCACTTTTGCTGTTGG	AGTCTAGAACAATCGGCACCTCAAAGTC	VALIUM10	TR02526P.1	attP2	NO.104
THU3147	29549	JF03226		CG4881	salr	FBgn0000287	AAGAATTCGAGCACTTGCACATAGCCAA	AGTCTAGATTGATCTTCGATACCCAGCC	VALIUM10	TR02693P.1	attP2	NO.105
THU3152	29555	JF03232		CG14041,CG14042	SP555,CG14042	FBgn0260470 FBgn0260451	AAGAATTCCCAACAGCCCCTACTAACCA	AGTCTAGAGGACGACAACCCTCCTGTTA	VALIUM10	TR02713P.1	attP2	NO.106
THU3158	29565	JF03244	TM3,Sb	CG9999	RanGap	FBgn0003346	AGACTAGTCTGGAGAGAGGAAACGAACG	AAGAATTCGACATAGGCAGTCTCCTCCG	VALIUM10	TR01508P.1	attP2	NO.106
THU3159	29568	JF03247		CG3204	Rap2l	FBgn0025806	AAGAATTCGCACTTGCACAACCCCTAAT	AGTCTAGAGCTGGCTGACTTCCTTTCAC	VALIUM10	TR01615P.1	attP2	NO.106
THU3163	29572	JF03251	TM3,Sb	CG6647	porin	FBgn0004363	CACCGAATTCGGCAACTTTGCTCCTCAGTC	CTTCTGCTGGTAGCCCAGAC	VALIUM10	TR01830P.1	attP2	NO.106
THU3253	29455	JF03391		CG7563	CalpA	FBgn0012051	AAGAATTCCGATTGAGCCTGATCCAAAT	AGTCTAGAATATACTGGGGGTTGTGCCA	VALIUM10	TR02550P.1	attP2	NO.109
THU3257	29459	JF03396		CG34361	Dgk	FBgn0085390	AAGAATTCAGAACCCGCACAAATTCAAC	AGTCTAGACTGGTTCTTGTGGGTCACCT	VALIUM10	TR02630P.1	attP2	NO.109
THU3462	31761	HM04073		CG5940	CycA	FBgn0000404	GTCTAGAATCCGTTGAGATGAGCAAGG	GTCTAGAATCCGTTGAGATGAGCAAGG	VALIUM1	TR00285A.1	attP2	No.116
THU3463	31766	HM04078		CG1044	dos	FBgn0016794	GTCTAGACCCACCAGCAGCCTTACTAC	GTCTAGACCCACCAGCAGCCTTACTAC	VALIUM1	TR00294A.1	attP2	No.116
THU3545	33372	HMS00245		CG4654	Dp	FBgn0011763	ctagcagtCAGACTAATGTTCACTCTCTAtagttatattcaagcataTAGAGAGTGAACATTAGTCTGgcg	aattcgcCAGACTAATGTTCACTCTCTAtatgcttgaatataactaTAGAGAGTGAACATTAGTCTGactg	VALIUM20	SH00330.N	attP2	No.119
THU3548	33379	HMS00254		CG33956	kay	FBgn0001297	ctagcagtACGAATGTGTTGTTTCGTTAAtagttatattcaagcataTTAACGAAACAACACATTCGTgcg	aattcgcACGAATGTGTTGTTTCGTTAAtatgcttgaatataactaTTAACGAAACAACACATTCGTactg	VALIUM20	SH00394.N	attP2	No.119
THU3616	34573	HMS01047		CG3034	MED22	FBgn0040339	ctagcagtACAGAGCGAGTGCGACAAGAAtagttatattcaagcataTTCTTGTCGCACTCGCTCTGTgcg	aattcgcACAGAGCGAGTGCGACAAGAAtatgcttgaatataactaTTCTTGTCGCACTCGCTCTGTactg	VALIUM20	SH01717.N	attP2	No.121
THU3617	34575	HMS01049		CG12031	MED14	FBgn0035145	ctagcagtCAGGCACAAGATTTATGTCAAtagttatattcaagcataTTGACATAAATCTTGTGCCTGgcg	aattcgcCAGGCACAAGATTTATGTCAAtatgcttgaatataactaTTGACATAAATCTTGTGCCTGactg	VALIUM20	SH01721.N	attP2	No.121
THU3618	34576	HMS01050		CG1245	MED27	FBgn0037359	ctagcagtCACCATCGTAACAATAAGTAAtagttatattcaagcataTTACTTATTGTTACGATGGTGgcg	aattcgcCACCATCGTAACAATAAGTAAtatgcttgaatataactaTTACTTATTGTTACGATGGTGactg	VALIUM20	SH01722.N	attP2	No.121
THU3619	34577	HMS01051		CG18780	MED20	FBgn0013531	ctagcagtCACGTTCTCGATCATCGACAAtagttatattcaagcataTTGTCGATGATCGAGAACGTGgcg	aattcgcCACGTTCTCGATCATCGACAAtatgcttgaatataactaTTGTCGATGATCGAGAACGTGactg	VALIUM20	SH01723.N	attP2	No.121
THU3621	34595	HMS01069		CG10034	tj	FBgn0000964	ctagcagtAAGCGCGAGGATCACAGTCCAtagttatattcaagcataTGGACTGTGATCCTCGCGCTTgcg	aattcgcAAGCGCGAGGATCACAGTCCAtatgcttgaatataactaTGGACTGTGATCCTCGCGCTTactg	VALIUM20	SH01062.Nb	attP2	No.121
THU3623	34586	HMS01060		CG8798	Lon	FBgn0036892	ctagcagtCCCGATCTTATGTCCGATCAAtagttatattcaagcataTTGATCGGACATAAGATCGGGgcg	aattcgcCCCGATCTTATGTCCGATCAAtatgcttgaatataactaTTGATCGGACATAAGATCGGGactg	VALIUM20	SH01768.N	attP2	No.121
THU3624	34589	HMS01063		CG5481	lea	FBgn0002543	ctagcagtCAGATGCTAGCGAATAACTAAtagttatattcaagcataTTAGTTATTCGCTAGCATCTGgcg	aattcgcCAGATGCTAGCGAATAACTAAtatgcttgaatataactaTTAGTTATTCGCTAGCATCTGactg	VALIUM20	SH01815.N	attP2	No.121
THU3626	34594	HMS01068	TM3,Sb	CG42788	CG42788	FBgn0261859	ctagcagtCGGCGAGAAGTTGTTCATTAAtagttatattcaagcataTTAATGAACAACTTCTCGCCGgcg	aattcgcCGGCGAGAAGTTGTTCATTAAtatgcttgaatataactaTTAATGAACAACTTCTCGCCGactg	VALIUM20	SH00785.N	attP2	No.122
THU3629	33743	HMS01081	TM3,Sb	CG9473	MED6	FBgn0024330	ctagcagtCAGATAGATCCAAGTCAGATAtagttatattcaagcataTATCTGACTTGGATCTATCTGgcg	aattcgcCAGATAGATCCAAGTCAGATAtatgcttgaatataactaTATCTGACTTGGATCTATCTGactg	VALIUM20	SH01719.N	attP2	No.122
THU3631	34083	HMS01094	TM3,Sb	CG6884	MED11	FBgn0036811	ctagcagtCACGCTCTAGATGAGATCGAAtagttatattcaagcataTTCGATCTCATCTAGAGCGTGgcg	aattcgcCACGCTCTAGATGAGATCGAAtatgcttgaatataactaTTCGATCTCATCTAGAGCGTGactg	VALIUM20	SH01781.N	attP2	No.122
THU3632	33755	HMS01097		CG7999	MED24	FBgn0035851	ctagcagtCAGTTTGTCAGTGGAGATGAAtagttatattcaagcataTTCATCTCCACTGACAAACTGgcg	aattcgcCAGTTTGTCAGTGGAGATGAAtatgcttgaatataactaTTCATCTCCACTGACAAACTGactg	VALIUM20	SH01798.N	attP2	No.122
THU3633	33756	HMS01099		CG8166	unc-5	FBgn0034013	ctagcagtCAGGAAGAATGTAGCGTTTAAtagttatattcaagcataTTAAACGCTACATTCTTCCTGgcg	aattcgcCAGGAAGAATGTAGCGTTTAAtatgcttgaatataactaTTAAACGCTACATTCTTCCTGactg	VALIUM20	SH01811.N	attP2	No.122
THU3637	33742	HMS01080		CG6603	Hsc70Cb	FBgn0026418	ctagcagtCAGGACTAGCAGAGAATACAAtagttatattcaagcataTTGTATTCTCTGCTAGTCCTGgcg	aattcgcCAGGACTAGCAGAGAATACAAtatgcttgaatataactaTTGTATTCTCTGCTAGTCCTGactg	VALIUM20	SH01695.N	attP2	No.122
THU3652	34631	HMS01105		CG7952	gt	FBgn0001150	ctagcagtCAGCTAGCTATTAATGTTTAAtagttatattcaagcataTTAAACATTAATAGCTAGCTGgcg	aattcgcCAGCTAGCTATTAATGTTTAAtatgcttgaatataactaTTAAACATTAATAGCTAGCTGactg	VALIUM20	SH01850.N	attP2	No.122
THU3664	34663	HMS01140		CG31390	MED7	FBgn0051390	ctagcagtCACGAAGTCTATAGCATGTTTtagttatattcaagcataAAACATGCTATAGACTTCGTGgcg	aattcgcCACGAAGTCTATAGCATGTTTtatgcttgaatataactaAAACATGCTATAGACTTCGTGactg	VALIUM20	SH01795.N	attP2	No.123
THU3667	34675	HMS01153		CG10861	Atg12	FBgn0036255	ctagcagtTCAGATAATCAAGAACTTGTAtagttatattcaagcataTACAAGTTCTTGATTATCTGAgcg	aattcgcTCAGATAATCAAGAACTTGTAtatgcttgaatataactaTACAAGTTCTTGATTATCTGAactg	VALIUM20	SH01895.N	attP2	No.123
THU3672	34664	HMS01141		CG7957	MED17	FBgn0038578	ctagcagtCAGATAGATGTTAAAGTTTATtagttatattcaagcataATAAACTTTAACATCTATCTGgcg	aattcgcCAGATAGATGTTAAAGTTTATtatgcttgaatataactaATAAACTTTAACATCTATCTGactg	VALIUM20	SH01797.N	attP2	No.123
THU3675	34670	HMS01148		CG3320	Rab1	FBgn0016700	ctagcagtTAGTGTAATAATGACGACATAtagttatattcaagcataTATGTCGTCATTATTACACTAgcg	aattcgcTAGTGTAATAATGACGACATAtatgcttgaatataactaTATGTCGTCATTATTACACTAactg	VALIUM20	SH01817.N	attP2	No.123
THU3678	34697	HMS01176	TM3,Sb	CG8609	MED4	FBgn0035754	ctagcagtCTAGTAGTATTAGGTATTTAAtagttatattcaagcataTTAAATACCTAATACTACTAGgcg	aattcgcCTAGTAGTATTAGGTATTTAAtatgcttgaatataactaTTAAATACCTAATACTACTAGactg	VALIUM20	SH01718.N	attP2	No.123
THU3685	34714	HMS01193		CG7986	Atg18	FBgn0035850	ctagcagtAAGTTAGTTGTTAATTAATAAtagttatattcaagcataTTATTAATTAACAACTAACTTgcg	aattcgcAAGTTAGTTGTTAATTAATAAtatgcttgaatataactaTTATTAATTAACAACTAACTTactg	VALIUM20	SH02010.N	attP2	No.124
THU3694	34707	HMS01186		CG1849	run	FBgn0003300	ctagcagtAAAGTTATGGATAGAGGATAAtagttatattcaagcataTTATCCTCTATCCATAACTTTgcg	aattcgcAAAGTTATGGATAGAGGATAAtatgcttgaatataactaTTATCCTCTATCCATAACTTTactg	VALIUM20	SH01860.N	attP2	No.124
THU3695	34709	HMS01188		CG2615	ik2	FBgn0086657	ctagcagtCACAAAGACCATAAACAACAAtagttatattcaagcataTTGTTGTTTATGGTCTTTGTGgcg	aattcgcCACAAAGACCATAAACAACAAtatgcttgaatataactaTTGTTGTTTATGGTCTTTGTGactg	VALIUM20	SH01922.N	attP2	No.124
THU3698	34719	HMS01198		CG1241	Atg2	FBgn0044452	ctagcagtCGGCGAGATCCTCAAGTTCAAtagttatattcaagcataTTGAACTTGAGGATCTCGCCGgcg	aattcgcCGGCGAGATCCTCAAGTTCAAtatgcttgaatataactaTTGAACTTGAGGATCTCGCCGactg	VALIUM20	SH02020.N	attP2	No.124
THU3703	34741	HMS01221		CG42279	Nedd4	FBgn0259174	ctagcagtATGGTTCTATTTATTATCAAAtagttatattcaagcataTTTGATAATAAATAGAACCATgcg	aattcgcATGGTTCTATTTATTATCAAAtatgcttgaatataactaTTTGATAATAAATAGAACCATactg	VALIUM20	SH01888.N	attP2	No.124
THU3707	34729	HMS01209		CG12101	Hsp60	FBgn0015245	ctagcagtCAGCGCAACATCAGCACACAAtagttatattcaagcataTTGTGTGCTGATGTTGCGCTGgcg	aattcgcCAGCGCAACATCAGCACACAAtatgcttgaatataactaTTGTGTGCTGATGTTGCGCTGactg	VALIUM20	SH01750.N	attP2	No.124
THU3715	34934	HMS01284		CG6724	CG6724	FBgn0032298	ctagcagtAACCTCTAGTTTAGTGGTCAAtagttatattcaagcataTTGACCACTAAACTAGAGGTTgcg	aattcgcAACCTCTAGTTTAGTGGTCAAtatgcttgaatataactaTTGACCACTAAACTAGAGGTTactg	VALIUM20	SH02038.N	attP2	No.125
THU3720	34327	HMS01314		CG12154	oc	FBgn0004102	ctagcagtCTGGATCATACGTTCGGTTAAtagttatattcaagcataTTAACCGAACGTATGATCCAGgcg	aattcgcCTGGATCATACGTTCGGTTAAtatgcttgaatataactaTTAACCGAACGTATGATCCAGactg	VALIUM20	SH01857.N	attP2	No.125
THU3724	35773	HMS01522		CG2671	l(2)gl	FBgn0002121	ctagcagtCACGAAGATGGTTCTGTTAAAtagttatattcaagcataTTTAACAGAACCATCTTCGTGgcg	aattcgcCACGAAGATGGTTCTGTTAAAtatgcttgaatataactaTTTAACAGAACCATCTTCGTGactg	VALIUM20	SH02079.N	attP2	No.125
THU3729	37495	HMS01637	fl CyO	CG9261	nrv2	FBgn0015777	ctagcagtTACGATGAAAGTTAGACGTAAtagttatattcaagcataTTACGTCTAACTTTCATCGTAgcg	aattcgcTACGATGAAAGTTAGACGTAAtatgcttgaatataactaTTACGTCTAACTTTCATCGTAactg	VALIUM20	SH02761.N	attP40	No.125
THU3734	38231	HMS01675	CyO mix	CG11320	CG11320	FBgn0031837	ctagcagtTTGGATAATGTTTCTATGTTTtagttatattcaagcataAAACATAGAAACATTATCCAAgcg	aattcgcTTGGATAATGTTTCTATGTTTtatgcttgaatataactaAAACATAGAAACATTATCCAAactg	VALIUM20	SH03031.N	attP40	No.125
THU3753	38252	HMS01696	fl CyO	CG8228	Vps45	FBgn0261049	ctagcagtACGGATAACATTTAAAGTCTAtagttatattcaagcataTAGACTTTAAATGTTATCCGTgcg	aattcgcACGGATAACATTTAAAGTCTAtatgcttgaatataactaTAGACTTTAAATGTTATCCGTactg	VALIUM20	SH02974.N	attP40	No.126
THU3756	38233	HMS01677	fl CyO	CG6213	Vha13	FBgn0026753	ctagcagtTTCGTTGTTGTTCCATGTAGAtagttatattcaagcataTCTACATGGAACAACAACGAAgcg	aattcgcTTCGTTGTTGTTCCATGTAGAtatgcttgaatataactaTCTACATGGAACAACAACGAAactg	VALIUM20	SH03045.N	attP40	No.126
THU3757	38239	HMS01683	fl CyO	CG8208	MBD-like	FBgn0027950	ctagcagtTCGGAGGACGACATACGCAAAtagttatattcaagcataTTTGCGTATGTCGTCCTCCGAgcg	aattcgcTCGGAGGACGACATACGCAAAtatgcttgaatataactaTTTGCGTATGTCGTCCTCCGAactg	VALIUM20	SH02818.N	attP40	No.126
THU3760	38247	HMS01691	fl CyO	CG1429	Mef2	FBgn0011656	ctagcagtCACAACTATATACAAGTAGAAtagttatattcaagcataTTCTACTTGTATATAGTTGTGgcg	aattcgcCACAACTATATACAAGTAGAAtatgcttgaatataactaTTCTACTTGTATATAGTTGTGactg	VALIUM20	SH02816.N	attP40	No.126
THU3763	38254	HMS01698	fl CyO	CG3305	Lamp1	FBgn0032949	ctagcagtATGTGTCAGTGTAGTAGATTAtagttatattcaagcataTAATCTACTACACTGACACATgcg	aattcgcATGTGTCAGTGTAGTAGATTAtatgcttgaatataactaTAATCTACTACACTGACACATactg	VALIUM20	SH02871.N	attP40	No.126
THU3764	38256	HMS01700	CyO mix	CG10120	Men	FBgn0002719	ctagcagtCAGCTCCACTAGCGAAACAAAtagttatattcaagcataTTTGTTTCGCTAGTGGAGCTGgcg	aattcgcCAGCTCCACTAGCGAAACAAAtatgcttgaatataactaTTTGTTTCGCTAGTGGAGCTGactg	VALIUM20	SH02873.N	attP40	No.126
THU3772	38270	HMS01715	CyO mix	CG2093	Vps13	FBgn0033194	ctagcagtCTGCCAGATTGTGATCTACAAtagttatattcaagcataTTGTAGATCACAATCTGGCAGgcg	aattcgcCTGCCAGATTGTGATCTACAAtatgcttgaatataactaTTGTAGATCACAATCTGGCAGactg	VALIUM20	SH02990.N	attP40	No.126
THU3773	38271	HMS01716	fl CyO	CG8454	Vps16A	FBgn0261241	ctagcagtCACGAGCGAATCATAAAGATAtagttatattcaagcataTATCTTTATGATTCGCTCGTGgcg	aattcgcCACGAGCGAATCATAAAGATAtatgcttgaatataactaTATCTTTATGATTCGCTCGTGactg	VALIUM20	SH02991.N	attP40	No.126
THU3774	38522	HMS01717	CyO	CG8029	VhaAC45	FBgn0262515	ctagcagtCTGCTGGATGATGGACATCAAtagttatattcaagcataTTGATGTCCATCATCCAGCAGgcg	aattcgcCTGCTGGATGATGGACATCAAtatgcttgaatataactaTTGATGTCCATCATCCAGCAGactg	VALIUM20	SH03001.N	attP40	No.126
THU3780	38527	HMS01732	fl CyO	CG18112	Vps16B	FBgn0039702	ctagcagtTACAGTGTTGCTCTTCCTCAAtagttatattcaagcataTTGAGGAAGAGCAACACTGTAgcg	aattcgcTACAGTGTTGCTCTTCCTCAAtatgcttgaatataactaTTGAGGAAGAGCAACACTGTAactg	VALIUM20	SH02992.N	attP40	No.127
THU3783	38262	HMS01707	fl CyO	CG4523	Pink1	FBgn0029891	ctagcagtCAGCGATTATCTAACGACCAAtagttatattcaagcataTTGGTCGTTAGATAATCGCTGgcg	aattcgcCAGCGATTATCTAACGACCAAtatgcttgaatataactaTTGGTCGTTAGATAATCGCTGactg	VALIUM20	SH02821.N	attP40	No.127
THU3784	38263	HMS01708	CyO mix	CG10933	CG10933	FBgn0034264	ctagcagtCTGTATGATTACAAAGCGCAAtagttatattcaagcataTTGCGCTTTGTAATCATACAGgcg	aattcgcCTGTATGATTACAAAGCGCAAtatgcttgaatataactaTTGCGCTTTGTAATCATACAGactg	VALIUM20	SH02866.N	attP40	No.127
THU3787	38272	HMS01720	fl CyO	CG9579	AnnX	FBgn0000084	ctagcagtCAGCTGCATAATGGAATACAAtagttatattcaagcataTTGTATTCCATTATGCAGCTGgcg	aattcgcCAGCTGCATAATGGAATACAAtatgcttgaatataactaTTGTATTCCATTATGCAGCTGactg	VALIUM20	SH03017.N	attP40	No.127
THU3788	38274	HMS01724	fl CyO	CG10808	synaptogyrin	FBgn0033876	ctagcagtTTCGATGTACTCAGATATCAAtagttatattcaagcataTTGATATCTGAGTACATCGAAgcg	aattcgcTTCGATGTACTCAGATATCAAtatgcttgaatataactaTTGATATCTGAGTACATCGAAactg	VALIUM20	SH03040.N	attP40	No.127
THU3799	38286	HMS01739	CyO mix	CG10711	Vps36	FBgn0086785	ctagcagtAAGACAATAAGCAGCAAGATAtagttatattcaagcataTATCTTGCTGCTTATTGTCTTgcg	aattcgcAAGACAATAAGCAGCAAGATAtatgcttgaatataactaTATCTTGCTGCTTATTGTCTTactg	VALIUM20	SH02998.N	attP40	No.127
THU3809	38535	HMS01753	TM3,Sb fl	CG18156	Mis12	FBgn0035725	ctagcagtTCAGATCATCGACAAGATCAAtagttatattcaagcataTTGATCTTGTCGATGATCTGAgcg	aattcgcTCAGATCATCGACAAGATCAAtatgcttgaatataactaTTGATCTTGTCGATGATCTGAactg	VALIUM20	SH02138.N	attP2	No.128
THU3817	38304	HMS01766	fl CyO	CG17828	mod(r)	FBgn0016038	ctagcagtGAGAATATCAATGTTAGTAAAtagttatattcaagcataTTTACTAACATTGATATTCTCgcg	aattcgcGAGAATATCAATGTTAGTAAAtatgcttgaatataactaTTTACTAACATTGATATTCTCactg	VALIUM20	SH02985.N	attP40	No.128
THU3903	38957	HMS01871	TM3,Sb fl	CG3510	CycB	FBgn0000405	ctagcagtTACGATGTCCAAGTACTTCATtagttatattcaagcataATGAAGTACTTGGACATCGTAgcg	aattcgcTACGATGTCCAAGTACTTCATtatgcttgaatataactaATGAAGTACTTGGACATCGTAactg	VALIUM20	SH04048.N	attP2	No.131
THU3909	38990	HMS01906	CyO	CG5000	msps	FBgn0027948	ctagcagtCTGCGCGACTATGAAGAAATAtagttatattcaagcataTATTTCTTCATAGTCGCGCAGgcg	aattcgcCTGCGCGACTATGAAGAAATAtatgcttgaatataactaTATTTCTTCATAGTCGCGCAGactg	VALIUM20	SH02265.N	attP40	No.131
THU3922	38977	HMS01893	CyO	CG31414	CG31414	FBgn0051414	ctagcagtCTGGCACACGGTGCTCTACAAtagttatattcaagcataTTGTAGAGCACCGTGTGCCAGgcg	aattcgcCTGGCACACGGTGCTCTACAAtatgcttgaatataactaTTGTAGAGCACCGTGTGCCAGactg	VALIUM20	SH03960.N	attP40	No.131
THU3925	38991	HMS01907	fl CyO	CG2699	Pi3K21B	FBgn0020622	ctagcagtAAGGACGGATGCGAGAAGCTAtagttatattcaagcataTAGCTTCTCGCATCCGTCCTTgcg	aattcgcAAGGACGGATGCGAGAAGCTAtatgcttgaatataactaTAGCTTCTCGCATCCGTCCTTactg	VALIUM20	SH02692.N	attP40	No.132
THU3935	39005	HMS01922	TM3,Sb fl	CG42856	Sik3	FBgn0262103	ctagcagtCAGAGATATAGTGTATTATTAtagttatattcaagcataTAATAATACACTATATCTCTGgcg	aattcgcCAGAGATATAGTGTATTATTAtatgcttgaatataactaTAATAATACACTATATCTCTGactg	VALIUM20	SH03913.N	attP2	No.132
THU3945	39040	HMS01960	CyO	CG12327	Best3	FBgn0036492	ctagcagtAAGGACGACTTTGACCGTCTAtagttatattcaagcataTAGACGGTCAAAGTCGTCCTTgcg	aattcgcAAGGACGACTTTGACCGTCTAtatgcttgaatataactaTAGACGGTCAAAGTCGTCCTTactg	VALIUM20	SH03052.N	attP40	No.132
THU3950	39030	HMS01949	fl CyO	CG3842	CG3842	FBgn0029866	ctagcagtCCGGCTGGATATACTGATCAAtagttatattcaagcataTTGATCAGTATATCCAGCCGGgcg	aattcgcCCGGCTGGATATACTGATCAAtatgcttgaatataactaTTGATCAGTATATCCAGCCGGactg	VALIUM20	SH04081.N	attP40	No.132
THU3963	39052	HMS01972	TM3,Sb	CG13197	CG13197	FBgn0062449	ctagcagtCAGAGAGGAGATCATCCACAAtagttatattcaagcataTTGTGGATGATCTCCTCTCTGgcg	aattcgcCAGAGAGGAGATCATCCACAAtatgcttgaatataactaTTGTGGATGATCTCCTCTCTGactg	VALIUM20	SH03909.N	attP2	No.133
THU3971	39065	HMS01985	TM3,Sb	CG7115	CG7115	FBgn0027515	ctagcagtTACGATAAGAGTCCCTATTTAtagttatattcaagcataTAAATAGGGACTCTTATCGTAgcg	aattcgcTACGATAAGAGTCCCTATTTAtatgcttgaatataactaTAAATAGGGACTCTTATCGTAactg	VALIUM20	SH03889.N	attP2	No.133
THU3974	39069	HMS01989	TM3,Sb fl	CG2914	Ets21C	FBgn0005660	ctagcagtACCGAACATGAACTACGACAAtagttatattcaagcataTTGTCGTAGTTCATGTTCGGTgcg	aattcgcACCGAACATGAACTACGACAAtatgcttgaatataactaTTGTCGTAGTTCATGTTCGGTactg	VALIUM20	SH04221.N	attP2	No.133
THU3978	25808	JF01826		CG1517	na	FBgn0002917	CACCGAATTCATGGTTTCGAGGATATTGCG	CACCGAATTCATGGTTTCGAGGATATTGCG	VALIUM10	TR01764P.1	attP2	No.133
THU3982	25852	JF01873		CG3822	CG3822	FBgn0038837	CACCGAATTCGCTACGGCGGCACTAATATC	CACCGAATTCGCTACGGCGGCACTAATATC	VALIUM10	TR01817P.1	attP2	No.133
THU3990	25983	JF02005		CG13624	CG13624	FBgn0039209	AGTCTAGACCAGAACGCTCGATCCTAAG	AGTCTAGACCAGAACGCTCGATCCTAAG	VALIUM10	TR00965P.1	attP2	No.134
THU3997	31066	JF01516		CG4918	RpLP2	FBgn0003274	GTCTAGACGTTACGTGGCTGCTTACCT	GTCTAGACGTTACGTGGCTGCTTACCT	VALIUM1	TR00823A.1	attP2	No.134
THU4000	31185	JF01698		CG8053	eIF-1A	FBgn0026250	GTCTAGAGCCAGGAACCTGAAGACGTA	GTCTAGAGCCAGGAACCTGAAGACGTA	VALIUM1	TR00302A.1	attP2	No.134
THU4007	31370	JF01335	TM3,Ser	CG7490	RpLP0	FBgn0000100	GTCTAGACAGAACATCCGTACCAGCCT	GTCTAGACAGAACATCCGTACCAGCCT	VALIUM1	TR00822A.1	attP2	No.134
THU4010	31384	JF01360		CG5751	TrpA1	FBgn0035934	GTCTAGACTGACCATGAATCTCTCGCA	GTCTAGACTGACCATGAATCTCTCGCA	VALIUM1	TR00005A.1	attP2	No.134
THU4016	31536	JF01096		CG7954	stck	FBgn0020249	GTCTAGACAGGTTATTGGAGGCGATGT	GTCTAGACAGGTTATTGGAGGCGATGT	VALIUM1	TR00058A.1	attP2	No.135
THU4090	40879	HMS02046	TM3,Sb fl	CG3510	CycB	FBgn0000405	ctagcagtTTAATTGTGTTTGTACAGATAtagttatattcaagcataTATCTGTACAAACACAATTAAgcg	aattcgcTTAATTGTGTTTGTACAGATAtatgcttgaatataactaTATCTGTACAAACACAATTAAactg	VALIUM20	SH04051.N	attP2	No.137
THU4094	42489	HMJ02051	fl CyO	CG8142	CG8142	FBgn0030871	ctagcagtAAGATAGAGGACGATGCCTATtagttatattcaagcataATAGGCATCGTCCTCTATCTTgcg	aattcgcAAGATAGAGGACGATGCCTATtatgcttgaatataactaATAGGCATCGTCCTCTATCTTactg	VALIUM20	SH03276.N	attP40	No.137
THU4103	42517	HMJ02083	fl CyO	CG14001	bchs	FBgn0043362	ctagcagtAAGGACAATAAGGACGACAAAtagttatattcaagcataTTTGTCGTCCTTATTGTCCTTgcg	aattcgcAAGGACAATAAGGACGACAAAtatgcttgaatataactaTTTGTCGTCCTTATTGTCCTTactg	VALIUM20	SH03226.N	attP40	No.137
THU4104	42521	HMJ02087	fl CyO	CG7177	Wnk	FBgn0037098	ctagcagtCAGGTGGAACATCAACTACTAtagttatattcaagcataTAGTAGTTGATGTTCCACCTGgcg	aattcgcCAGGTGGAACATCAACTACTAtatgcttgaatataactaTAGTAGTTGATGTTCCACCTGactg	VALIUM20	SH03316.N	attP40	No.138
THU4138	40896	HMS02144	CyO mix	CG17332	VhaSFD	FBgn0027779	ctagcagtCAAGTCCGACCTGAACTTCTAtagttatattcaagcataTAGAAGTTCAGGTCGGACTTGgcg	aattcgcCAAGTCCGACCTGAACTTCTAtatgcttgaatataactaTAGAAGTTCAGGTCGGACTTGactg	VALIUM20	SH03047.N	attP40	No.139
THU4139	40897	HMS02145	CyO mix	CG7259	Best4	FBgn0036491	ctagcagtTACCTCGAGTGTTCTCAGTAAtagttatattcaagcataTTACTGAGAACACTCGAGGTAgcg	aattcgcTACCTCGAGTGTTCTCAGTAAtatgcttgaatataactaTTACTGAGAACACTCGAGGTAactg	VALIUM20	SH03053.N	attP40	No.139
THU4151	40924	HMS02172	CyO mix	CG44154	koi	FBgn0265003	ctagcagtCAGACTGATCTTCTAACTTTAtagttatattcaagcataTAAAGTTAGAAGATCAGTCTGgcg	aattcgcCAGACTGATCTTCTAACTTTAtatgcttgaatataactaTAAAGTTAGAAGATCAGTCTGactg	VALIUM20	SH03065.N	attP40	No.139
THU4154	40931	HMS02179	CyO mix	CG40351	Set1	FBgn0040022	ctagcagtAAGGAGGATTCTAATGTGGAAtagttatattcaagcataTTCCACATTAGAATCCTCCTTgcg	aattcgcAAGGAGGATTCTAATGTGGAAtatgcttgaatataactaTTCCACATTAGAATCCTCCTTactg	VALIUM20	SH03159.N	attP40	No.139
THU4155	40932	HMS02180	CyO mix	CG3962	Keap1	FBgn0038475	ctagcagtTAGATCCGAGGAGCTAGTCAAtagttatattcaagcataTTGACTAGCTCCTCGGATCTAgcg	aattcgcTAGATCCGAGGAGCTAGTCAAtatgcttgaatataactaTTGACTAGCTCCTCGGATCTAactg	VALIUM20	SH03189.N	attP40	No.139
THU4164	40948	HMS02196	fl CyO	CG10225	RanBP3	FBgn0039110	ctagcagtCAGCATGTTTGCAGCAGCCAAtagttatattcaagcataTTGGCTGCTGCAAACATGCTGgcg	aattcgcCAGCATGTTTGCAGCAGCCAAtatgcttgaatataactaTTGGCTGCTGCAAACATGCTGactg	VALIUM20	SH03087.N	attP40	No.140
THU4204	41678	HMS02242	TM3,Sb fl	CG6750	CG6750	FBgn0032292	ctagcagtAAGCAAGTTGTGTGACTACAAtagttatattcaagcataTTGTAGTCACACAACTTGCTTgcg	aattcgcAAGCAAGTTGTGTGACTACAAtatgcttgaatataactaTTGTAGTCACACAACTTGCTTactg	VALIUM20	SH02086.N	attP2	No.141
THU4211	41691	HMS02255	TM3,Sb fl	CG43657	Myo10A	FBgn0263705	ctagcagtCTGGTGCAGTTGTGCAACCAAtagttatattcaagcataTTGGTTGCACAACTGCACCAGgcg	aattcgcCTGGTGCAGTTGTGCAACCAAtatgcttgaatataactaTTGGTTGCACAACTGCACCAGactg	VALIUM20	SH04542.N	attP2	No.141
THU4223	41706	HMS02271	fl CyO	CG12317	JhI-21	FBgn0028425	ctagcagtCGAGGAGAAGATTGTCCTCAAtagttatattcaagcataTTGAGGACAATCTTCTCCTCGgcg	aattcgcCGAGGAGAAGATTGTCCTCAAtatgcttgaatataactaTTGAGGACAATCTTCTCCTCGactg	VALIUM20	SH04562.N	attP40	No.141
THU4227	41716	HMS02281	TM3,Sb	CG5148	cal1	FBgn0038478	ctagcagtACGAGTGTAGTTGCTGCAATAtagttatattcaagcataTATTGCAGCAACTACACTCGTgcg	aattcgcACGAGTGTAGTTGCTGCAATAtatgcttgaatataactaTATTGCAGCAACTACACTCGTactg	VALIUM20	SH04441.N	attP2	No.142
THU4334	42010	HMS02411	CyO mix	CG8834	CG8834	FBgn0033733	ctagcagtCACCACTACAGAAAAGATATAtagttatattcaagcataTATATCTTTTCTGTAGTGGTGgcg	aattcgcCACCACTACAGAAAAGATATAtatgcttgaatataactaTATATCTTTTCTGTAGTGGTGactg	VALIUM20	SH05718.N	attP40	No.145
THU4337	42014	HMS02415	CyO mix	CG7756	Hsc70-2	FBgn0001217	ctagcagtAAGATTCAGAAACTACTGCAAtagttatattcaagcataTTGCAGTAGTTTCTGAATCTTgcg	aattcgcAAGATTCAGAAACTACTGCAAtatgcttgaatataactaTTGCAGTAGTTTCTGAATCTTactg	VALIUM20	SH05773.N	attP40	No.145
THU4341	42589	HMS02421	CyO mix	CG15630	CG15630	FBgn0031627	ctagcagtAACTGAGTTGTGCGAAACTAAtagttatattcaagcataTTAGTTTCGCACAACTCAGTTgcg	aattcgcAACTGAGTTGTGCGAAACTAAtatgcttgaatataactaTTAGTTTCGCACAACTCAGTTactg	VALIUM20	SH05737.N	attP40	No.145
THU4349	42607	HMS02440	CyO mix	CG4190	Hsp67Bc	FBgn0001229	ctagcagtCCAGATACACAAAGAAGTTAAtagttatattcaagcataTTAACTTCTTTGTGTATCTGGgcg	aattcgcCCAGATACACAAAGAAGTTAAtatgcttgaatataactaTTAACTTCTTTGTGTATCTGGactg	VALIUM20	SH04984.N	attP40	No.146
THU4351	42610	HMS02445	CyO mix	CG4183	Hsp26	FBgn0001225	ctagcagtAAGACTAGAATACTCATATTAtagttatattcaagcataTAATATGAGTATTCTAGTCTTgcg	aattcgcAAGACTAGAATACTCATATTAtatgcttgaatataactaTAATATGAGTATTCTAGTCTTactg	VALIUM20	SH04448.N	attP40	No.146
THU4374	42649	HMS02485	TM3,Sb fl	CG2045	Ser7	FBgn0019929	ctagcagtCAAGCTCATTGTGACCTTCAAtagttatattcaagcataTTGAAGGTCACAATGAGCTTGgcg	aattcgcCAAGCTCATTGTGACCTTCAAtatgcttgaatataactaTTGAAGGTCACAATGAGCTTGactg	VALIUM20	SH04653.N	attP2	No.146
THU4375	42652	HMS02488	TM3,Sb	CG18290	Act87E	FBgn0000046	ctagcagtCAAGTGCTTCTAAGCGATCTAtagttatattcaagcataTAGATCGCTTAGAAGCACTTGgcg	aattcgcCAAGTGCTTCTAAGCGATCTAtatgcttgaatataactaTAGATCGCTTAGAAGCACTTGactg	VALIUM20	SH04673.N	attP2	No.147
THU4378	42657	HMS02493	TM3,Sb fl	CG10178	CG10178	FBgn0032684	ctagcagtCTCGAATGTGATGATCAAGAAtagttatattcaagcataTTCTTGATCATCACATTCGAGgcg	aattcgcCTCGAATGTGATGATCAAGAAtatgcttgaatataactaTTCTTGATCATCACATTCGAGactg	VALIUM20	SH04769.N	attP2	No.147
THU4386		HMS02506	CyO mix	CG13977	Cyp6a18	FBgn0039519	ctagcagtCAGGTTCACAGTGGATGTCATtagttatattcaagcataATGACATCCACTGTGAACCTGgcg	aattcgcCAGGTTCACAGTGGATGTCATtatgcttgaatataactaATGACATCCACTGTGAACCTGactg	VALIUM20	SH05874.N	attP40	No.147
THU4391		HMS02527	CyO mix	CG4584	dUTPase	FBgn0250837	ctagcagtCCGGCTCCTGTTGCTACGTAAtagttatattcaagcataTTACGTAGCAACAGGAGCCGGgcg	aattcgcCCGGCTCCTGTTGCTACGTAAtatgcttgaatataactaTTACGTAGCAACAGGAGCCGGactg	VALIUM20	SH04693.N	attP40	No.147
THU4395		HMS02532	CyO mix	CG31407	CG31407	FBgn0051407	ctagcagtTCGACCCTGATGCTCAAGCTAtagttatattcaagcataTAGCTTGAGCATCAGGGTCGAgcg	aattcgcTCGACCCTGATGCTCAAGCTAtatgcttgaatataactaTAGCTTGAGCATCAGGGTCGAactg	VALIUM20	SH05858.N	attP40	No.147
THU4396		HMS02534	CyO mix	CG12242	GstD5	FBgn0010041	ctagcagtCGGCGTGAAGCTGAACATGAAtagttatattcaagcataTTCATGTTCAGCTTCACGCCGgcg	aattcgcCGGCGTGAAGCTGAACATGAAtatgcttgaatataactaTTCATGTTCAGCTTCACGCCGactg	VALIUM20	SH05839.N	attP40	No.147
THU4416		HMS02565	CyO mix	CG12213	CG12213	FBgn0260742	ctagcagtCACGAAGTTAAGGATGCGTTAtagttatattcaagcataTAACGCATCCTTAACTTCGTGgcg	aattcgcCACGAAGTTAAGGATGCGTTAtatgcttgaatataactaTAACGCATCCTTAACTTCGTGactg	VALIUM20	SH05863.N	attP40	No.148
THU4422		HMS02572	TM3,Sb mix	CG18125	Send2	FBgn0264253	ctagcagtTTGCACGTATAGTTCAATCTAtagttatattcaagcataTAGATTGAACTATACGTGCAAgcg	aattcgcTTGCACGTATAGTTCAATCTAtatgcttgaatataactaTAGATTGAACTATACGTGCAAactg	VALIUM20	SH04630.N	attP2	No.148
THU4428		HMS02581	CyO mix	CG12403	Vha68-1	FBgn0020368	ctagcagtTAGATCAATACTAGAGTGAAAtagttatattcaagcataTTTCACTCTAGTATTGATCTAgcg	aattcgcTAGATCAATACTAGAGTGAAAtatgcttgaatataactaTTTCACTCTAGTATTGATCTAactg	VALIUM20	SH05775.N	attP40	No.148
THU4429		HMS02587	CyO mix	CG13189	CG13189	FBgn0033665	ctagcagtATGCGACAAATTGATGTCATAtagttatattcaagcataTATGACATCAATTTGTCGCATgcg	aattcgcATGCGACAAATTGATGTCATAtatgcttgaatataactaTATGACATCAATTTGTCGCATactg	VALIUM20	SH04563.N	attP40	No.148
THU4432		HMS02592	CyO mix	CG9164	CG9164	FBgn0030634	ctagcagtCAGCATCAAGGTGGTGTTCTAtagttatattcaagcataTAGAACACCACCTTGATGCTGgcg	aattcgcCAGCATCAAGGTGGTGTTCTAtatgcttgaatataactaTAGAACACCACCTTGATGCTGactg	VALIUM20	SH05832.N	attP40	No.148
THU4436		HMS02598	CyO mix	CG9476	alphaTub85E	FBgn0003886	ctagcagtACCCACCTACATGAATCTCAAtagttatattcaagcataTTGAGATTCATGTAGGTGGGTgcg	aattcgcACCCACCTACATGAATCTCAAtatgcttgaatataactaTTGAGATTCATGTAGGTGGGTactg	VALIUM20	SH05895.N	attp40	No.149
THU4438		HMS02602	CyO mix	CG6265	Nep5	FBgn0039478	ctagcagtCTGCGTTAAAAGAGCAGAAAAtagttatattcaagcataTTTTCTGCTCTTTTAACGCAGgcg	aattcgcCTGCGTTAAAAGAGCAGAAAAtatgcttgaatataactaTTTTCTGCTCTTTTAACGCAGactg	VALIUM20	SH05875.N	attP40	No.149
THU4849		HM04001		CG31196	14-3-3epsilon	FBgn0020238	GTCTAGAATTTTACCACCATCGCTTGC		VALIUM1	TR00195A.1	attP2
THU4850		HM04002		CG17870	14-3-3zeta	FBgn0004907	GTCTAGAGGGACAACCTGACTCTCTGG		VALIUM1	TR00196A.1	attP2
THU4851		HM04005		CG15010	ago	FBgn0041171	GTCTAGATATGGAAAGAGGATGCCCAG		VALIUM1	TR00200A.1	attP2
THU4852		HM04007		CG4006	Akt1	FBgn0010379	GTCTAGAGCTACTTCGTGCTCCACTCC		VALIUM1	TR00202A.1	attP2
THU4859		HM04048		CG31666	chinmo	FBgn0086758	GTCTAGAAGCGTAAGGAACAGCCTGAG		VALIUM1	TR00249A.1	attP2
THU4863		HM04070		CG6556	cnk	FBgn0021818	GTCTAGACATCTGTACAGGCGCAAGAA		VALIUM1	TR00281A.1	attP2
THU4865		HM04074		CG6292	CycT	FBgn0025455	GTCTAGACTAACGCCAACCAAAAAGGA		VALIUM1	TR00289A.1	attP2
THU4866		HM04079		CG4654	Dp	FBgn0011763	GTCTAGAGTATGCGAAAAGGTGGAGGA		VALIUM1	TR00295A.1	attP2
THU4872		HM05058		CG1793	MED26	FBgn0039923	AAGAATTCTGCTTAGCAAGGCAAAGGTT		VALIUM10	TR04124P.1	attP2
THU4876		HM05102		CG1916	Wnt2	FBgn0004360	AAGAATTCCTCGGCTCTTTAATTGCGTC		VALIUM10	TR02735P.1hm	attP2
THU4888		HM05163		CG10498	cdc2c	FBgn0004107	GTCTAGATGTGGCCCTCAAAAAGATTC		VALIUM10	TR00189P.1	attP2
THU4891		HM05193	TM3,Sb	CG2762	ush	FBgn0003963	AAGAATTCACACTTCCCTGGACAACCTG		VALIUM10	TR04626P.1	attP2
THU4955		HMJ02218	CyO fl	CG7450	CrebA	FBgn0004396	ctagcagtCACGAGGAATAAAGAAGATAAtagttatattcaagcataTTATCTTCTTTATTCCTCGTGgcg		VALIUM20	SH03194.N	attP40
THU4961		HMJ02230	CyO fl	CG6297	JIL-1	FBgn0020412	ctagcagtATGGATAGCGATGAAATCTAAtagttatattcaagcataTTAGATTTCATCGCTATCCATgcg		VALIUM20	SH03295.N	attP40
THU4962		HMJ02231	CyO fl	CG10539	S6k	FBgn0015806	ctagcagtAAGATGATTGTGCTACGAGAAtagttatattcaagcataTTCTCGTAGCACAATCATCTTgcg		VALIUM20	SH03297.N	attP40
THU4965		HMJ02234	CyO fl	CG17528	CG17528	FBgn0261387	ctagcagtTTGGAAGAGAATGTAAAGATAtagttatattcaagcataTATCTTTACATTCTCTTCCAAgcg		VALIUM20	SH03306.N	attP40
THU4972		HMJ03119	CyO mix	CG6860	Lrch	FBgn0032633	ctagcagtTCGCACGATGCTCCTACTAAAtagttatattcaagcataTTTAGTAGGAGCATCGTGCGAgcg		VALIUM20	SH03274.N	attP40
THU4973		HMJ03120	CyO mix	CG4347	UGP	FBgn0035978	ctagcagtATGTTAGTTGTAGTCGTTCAAtagttatattcaagcataTTGAACGACTACAACTAACATgcg		VALIUM20	SH03231.N	attP40
THU4980		HMJ03127	CyO mix	CG7260	byn	FBgn0011723	ctagcagtCCCGTTGATGTTTCAAAGACAtagttatattcaagcataTGTCTTTGAAACATCAACGGGgcg		VALIUM20	SH03322.N	attP40
THU4984		HMJ03131	CyO mix	CG10392	sxc	FBgn0261403	ctagcagtCACGAGAGCAATTCAAATTAAtagttatattcaagcataTTAATTTGAATTGCTCTCGTGgcg		VALIUM20	SH03246.N	attP40
THU4989		HMJ03136	CyO mix	CG34356	CG34356	FBgn0085385	ctagcagtCAGCACGGTGCTCGACATCAAtagttatattcaagcataTTGATGTCGAGCACCGTGCTGgcg		VALIUM20	SH03313.N	attP40
THU5000		HMJ21011	CyO	CG4914	CG4914	FBgn0036436	CTaGCAGTCCGGCAAAATCCGATCAAGAATAGTTATATTCAAGCATATTCTTGATCGGATTTTGCCGGGCG		VALIUM20	SH005-C06	attP40
THU5005		HMJ21016	CyO	CG5025	Sps2	FBgn0032224	CTAGCAGTCTGTGCAGTTATACCACTCAATAGTTATATTCAAGCATATTGAGTGGTATAACTGCACAGGCG		VALIUM20	SH005-D02	attP40
THU5007		HMJ21018	CyO	CG42665	Exn	FBgn0261547	CTAGCAGTCTGCTTCAGTGTGTTCGACTATAGTTATATTCAAGCATATAGTCGAACACACTGAAGCAGGCG		VALIUM20	SH005-D09	attP40
THU5012		HMJ21023	CyO	CG33267	CG33267	FBgn0053267	CTAGCAGTCTGAAGCGTCCTCTTCCAAGATAGTTATATTCAAGCATATCTTGGAAGAGGACGCTTCAGGCG		VALIUM20	SH005-E05	attP40
THU5016		HMJ21027	CyO	CG13245_x000B_CG43816	CG13245_x000B_CG43816	FBgn0045827_x000B_FBgn0264364	CTAGCAGTATCAGTGTAGATCTTCTTGTATAGTTATATTCAAGCATATACAAGAAGATCTACACTGATGCG		VALIUM20	SH005-E12	attP40
THU5296		HMS02212	TM3,Sb fl	CG5363	cdc2	FBgn0004106	ctagcagtATCGATGGACCTCAAGAAATAtagttatattcaagcataTATTTCTTGAGGTCCATCGATgcg		VALIUM20	SH01180.N-2	attP2
THU5031		HMJ21042	CyO	CG16704	CG16704	FBgn0031558	CTAGCAGTTTGGAAGTTCGGTTTTGTTATTAGTTATATTCAAGCATAATAACAAAACCGAACTTCCAAGCG		VALIUM20	SH005-H03	attP40
THU5041		HMJ21052	CyO	CG10124	eIF4E-4	FBgn0035709	CTAGCAGTATCGGTGATCAAAGCGGTTTATAGTTATATTCAAGCATATAAACCGCTTTGATCACCGATGCG		VALIUM20	SH006-A09	attP40
THU5043		HMJ21054	CyO	CG4557	CG4557	FBgn0029912	CTAGCAGTCGGGAGCAGCGACTATTGCAATAGTTATATTCAAGCATATTGCAATAGTCGCTGCTCCCGGCG		VALIUM20	SH006-A11	attP40
THU5049		HMJ21060	CyO	CG43163	CG43163	FBgn0262719	CTAGCAGTCCGCAAGATCCTTGAAGGATATAGTTATATTCAAGCATATATCCTTCAAGGATCTTGCGGGCG		VALIUM20	SH006-B09	attP40
THU5052		HMJ21063	CyO	CG12498	CG12498	FBgn0040356	CTAGCAGTCGCGATCAGTTGGAGCTGCTATAGTTATATTCAAGCATATAGCAGCTCCAACTGATCGCGGCG		VALIUM20	SH006-C06	attP40
THU5087		HMJ21098	CyO	CG6477	RhoGAP54D	FBgn0034249	CTAGCAGTCTCGATAGTCCCGACGGATAATAGTTATATTCAAGCATATTATCCGTCGGGACTATCGAGGCG		VALIUM20	SH007-B08	attP40
THU5088		HMJ21099	CyO	CG7948	spn-A	FBgn0003479	CTAGCAGTTAGGATAACGACGAAATAAAATAGTTATATTCAAGCATATTTTATTTCGTCGTTATCCTAGCG		VALIUM20	SH007-B09	attP40
THU5093		HMJ21105	CyO	CG3034	MED22	FBgn0040339	CTAGCAGTCCGACCTAAAACAGTACCTAATAGTTATATTCAAGCATATTAGGTACTGTTTTAGGTCGGGCG		VALIUM20	SH007-C05	attP40
THU5094		HMJ21106	CyO	CG4986	Mst57Dc	FBgn0011670	CTAGCAGTCTAACTGTAATCAATATGTTATAGTTATATTCAAGCATATAACATATTGATTACAGTTAGGCG		VALIUM20	SH007-C06	attP40
THU5120		HMJ21132	CyO	CG4110	ppk16	FBgn0065108	CTAGCAGTTCCGGCTGTCACCATATGCAATAGTTATATTCAAGCATATTGCATATGGTGACAGCCGGAGCG		VALIUM20	SH007-H07	attP40
THU5122		HMJ21134	CyO	CG3379	His4r	FBgn0013981	CTAGCAGTCACATAGAGAACTCAATATCATAGTTATATTCAAGCATATGATATTGAGTTCTCTATGTGGCG		VALIUM20	SH007-H11	attP40
THU5132		HMJ21144	CyO	CG9779	vps24	FBgn0037231	CTAGCAGTCGCGAGGAAGAGAAAGTAAAATAGTTATATTCAAGCATATTTTACTTTCTCTTCCTCGCGGCG		VALIUM20	SH008-A12	attP40
THU5133		HMJ21145	CyO	CG40448	Pp1-Y2	FBgn0046698	CTAGCAGTATGGTTACGAGTTCTTTGCAATAGTTATATTCAAGCATATTGCAAAGAACTCGTAACCATGCG		VALIUM20	SH008-B05	attP40
THU5137		HMJ21149	CyO	CG42238	CG42238	FBgn0250867	CTAGCAGTCCCGACTCAAAGTATACGAAATAGTTATATTCAAGCATATTTCGTATACTTTGAGTCGGGGCG		VALIUM20	SH008-B11	attP40
THU5167		HMJ21179	CyO	CG1850	CG1850	FBgn0033154	CTAGCAGTCTGCTACTCAACCAAGCGAAATAGTTATATTCAAGCATATTTCGCTTGGTTGAGTAGCAGGCG		VALIUM20	SH008-G05	attP40
THU5178		HMS00283	CyO fl	CG9984	TH1	FBgn0010416	ctagcagtTTCAAAGACGACCTCAATTAAtagttatattcaagcataTTAATTGAGGTCGTCTTTGAAgcg		VALIUM20	SH00596.N	attP40
THU5179		HMS00520		CG5784	Mapmodulin	FBgn0034282	ctagcagtAAGAGAAAGCATGATGGTTAAtagttatattcaagcataTTAACCATCATGCTTTCTCTTgcg		VALIUM20	SH00417.N	attP2
THU5186		HMS01048		CG1057	MED31	FBgn0037262	ctagcagtCTGCAAGTTCATAGACGACCAtagttatattcaagcataTGGTCGTCTATGAACTTGCAGgcg		VALIUM20	SH01720.N	attP2
THU5187		HMS01052		CG9656	grn	FBgn0001138	ctagcagtCTGGCTATTCCTAATTGTAAAtagttatattcaagcataTTTACAATTAGGAATAGCCAGgcg		VALIUM20	SH01735.N	attP2
THU5201		HMS01689	CyO fl	CG42783	aPKC	FBgn0261854	ctagcagtGAGCAGATGTCACAATACGAAtagttatattcaagcataTTCGTATTGTGACATCTGCTCgcg		VALIUM20	SH02773.N	attP40
THU5207		HMS01800	TM3,Sb	CG10523	park	FBgn0041100	ctagcagtCACGCTGAGTATTTATGTAAAtagttatattcaagcataTTTACATAAATACTCAGCGTGgcg		VALIUM20	SH03863.N	attP2
THU5208		HMS01802	TM3,Sb mix	CG3305	Lamp1	FBgn0032949	ctagcagtCAGGAGCGACGGAGCGTTTAAtagttatattcaagcataTTAAACGCTCCGTCGCTCCTGgcg		VALIUM20	SH03868.N	attP2
THU5209		HMS01805	TM3,Sb fl	CG3705	aay	FBgn0023129	ctagcagtCAACAAGATGCTGTTCGATTAtagttatattcaagcataTAATCGAACAGCATCTTGTTGgcg		VALIUM20	SH03884.N	attP2
THU5210		HMS01820	CyO fl	CG3571	KLHL18	FBgn0037978	ctagcagtTTCCAGTTATGTAATTGTTTAtagttatattcaagcataTAAACAATTACATAACTGGAAgcg		VALIUM20	SH03929.N	attP40
THU5214		HMS01846	CyO fl	CG10971	Hip1	FBgn0036309	ctagcagtAAGGCTGAACGTAATAGTCAAtagttatattcaagcataTTGACTATTACGTTCAGCCTTgcg		VALIUM20	SH03950.N	attP40
THU5245		HMS02018	CyO fl	CG9648	Max	FBgn0017578	ctagcagtTACAACGTGAGCAGACAACAAtagttatattcaagcataTTGTTGTCTGCTCACGTTGTAgcg		VALIUM20	SH03197.N	attP40
THU5246		HMS02019	CyO fl	CG9650	CG9650	FBgn0029939	ctagcagtCTCGGACATTGTTAAGTTCATtagttatattcaagcataATGAACTTAACAATGTCCGAGgcg		VALIUM20	SH03198.N	attP40
THU5260		HMS02039	TM3,Sb fl	CG9842	Pp2B-14D	FBgn0011826	ctagcagtTAGCTTAAGTTGTAATGTATAtagttatattcaagcataTATACATTACAACTTAAGCTAgcg		VALIUM20	SH03877.N	attP2
THU5265		HMS02049	TM3,Sb fl	CG4413	trem	FBgn0038767	ctagcagtCCCGGACAAGATGTGCAGCAAtagttatattcaagcataTTGCTGCACATCTTGTCCGGGgcg		VALIUM20	SH04227.N	attP2
THU5269		HMS02142	CyO mix	CG4071	Vps20	FBgn0034744	ctagcagtTCGGATCACCGACCAGGACAAtagttatattcaagcataTTGTCCTGGTCGGTGATCCGAgcg		VALIUM20	SH02993.N	attP40
THU5272		HMS02155	TM3,Sb fl	CG8442	Glu-RI	FBgn0004619	ctagcagtTAGCTACGACTACCACTACAAtagttatattcaagcataTTGTAGTGGTAGTCGTAGCTAgcg		VALIUM20	SH03120.N	attP2
THU5273		HMS02156	CyO fl	CG43743	Glu-RIB	FBgn0264000	ctagcagtAGCGACGACAAGCTACAACTAtagttatattcaagcataTAGTTGTAGCTTGTCGTCGCTgcg		VALIUM20	SH03123.N	attP40
THU5293		HMS02209	TM3,Sb fl	CG17835	inv	FBgn0001269	ctagcagtATCGACAAGTTTATCACCCAAtagttatattcaagcataTTGGGTGATAAACTTGTCGATgcg		VALIUM20	SH04219.N	attP2
THU5296		HMS02212	TM3,Sb fl	CG5363	cdc2	FBgn0004106	ctagcagtATCGATGGACCTCAAGAAATAtagttatattcaagcataTATTTCTTGAGGTCCATCGATgcg		VALIUM20	SH01180.N-2	attP2
THU5305		HMS02257	CyO	CG2252	fs(1)h	FBgn0004656	ctagcagtCAAGAAGAGATTCTTATCAAAtagttatattcaagcataTTTGATAAGAATCTCTTCTTGgcg		VALIUM20	SH04564.N	attP40
THU5310		HMS02267	TM3,Sb fl	CG10539	S6k	FBgn0015806	ctagcagtAAGGTGCTTTGAATTGTTTAAtagttatattcaagcataTTAAACAATTCAAAGCACCTTgcg		VALIUM20	SH03296.N	attP2
THU5324		HMS02306	CyO mix	CG4320	raptor	FBgn0029840	ctagcagtTCGGAGAAATGCAGCAGTCTAtagttatattcaagcataTAGACTGCTGCATTTCTCCGAgcg		VALIUM20	SH00505.N-40	attP40
THU5326		HMS02311	TM3,Sb fl	CG10772	Fur1	FBgn0004509	ctagcagtCTGCCAGAAGTTGTCAGCAAAtagttatattcaagcataTTTGCTGACAACTTCTGGCAGgcg		VALIUM20	SH04627.N	attP2
THU5347		HMS02353	TM3,Sb	CG11592	CG11592	FBgn0025686	ctagcagtCACGTATAATCTGATGTACAAtagttatattcaagcataTTGTACATCAGATTATACGTGgcg		VALIUM20	SH04433.N	attP2
THU5351		HMS02358	TM3,Sb fl	CG4920	ea	FBgn0000533	ctagcagtCTGGATGGCTCTAATTGAATAtagttatattcaagcataTATTCAATTAGAGCCATCCAGgcg		VALIUM20	SH04430.N	attP2
THU5355		HMS02365	TM3,Sb fl	CG12009	CG12009	FBgn0035430	ctagcagtCCCGAAGAAGTTGTCGATACAtagttatattcaagcataTGTATCGACAACTTCTTCGGGgcg		VALIUM20	SH04777.N	attP2
THU5356		HMS02376	TM3,Sb fl	CG14447	Grip	FBgn0029830	ctagcagtAACTAGTTGTATGCTAAGCTAtagttatattcaagcataTAGCTTAGCATACAACTAGTTgcg		VALIUM20	SH03136.N	attP2
THU5358		HMS02383	TM3,Sb fl	CG43743	Glu-RIB	FBgn0264000	ctagcagtTAGCAAGGATATAGCAATATAtagttatattcaagcataTATATTGCTATATCCTTGCTAgcg		VALIUM20	SH04925.N	attP2
THU5360		HMS02387	CyO mix	CG33882,CG33880,CG33876,CG33906,CG33872,CG33884,CG33878,CG33900,CG33910,CG33904,CG33908,CG33892,CG33868,CG33902,CG17949,CG33888,CG33874,CG33894,CG33898,CG33896,CG33890,CG33886,CG33870	His2B:CG33882,His2B:CG33880,His2B:CG33876,His2B:CG33906,His2B:CG33872,His2B:CG33884,His2B:CG33878,His2B:CG33900,His2B:CG33910,His2B:CG33904,His2B:CG33908,His2B:CG33892,His2B:CG33868,His2B:CG33902,His2B:CG17949,His2B:CG33888,His2B:CG33874,His2B:CG33894,His2B:CG33898,His2B:CG33896,His2B:CG33890,His2B:CG33886,His2B:CG33870	FBgn0053882_x000B_FBgn0053880_x000B_FBgn0053876_x000B_FBgn0053906_x000B_FBgn0053872_x000B_FBgn0053884_x000B_FBgn0053878_x000B_FBgn0053900_x000B_FBgn0053910_x000B_FBgn0053904_x000B_FBgn0053908_x000B_FBgn0053892_x000B_FBgn0053868_x000B_FBgn0053902_x000B_FBgn0061209_x000B_FBgn0053888_x000B_FBgn0053874_x000B_FBgn0053894_x000B_FBgn0053898_x000B_FBgn0053896_x000B_FBgn0053890_x000B_FBgn0053886_x000B_FBg…	ctagcagtTTCGAGCGAATTGCTGCCGAAtagttatattcaagcataTTCGGCAGCAATTCGCTCGAAgcg		VALIUM20	SH04704.N	attP40
THU5362		HMS02389	CyO Mix	CG4268	Pitslre	FBgn0016696	ctagcagtTACGATTAATTGTTATGTATAtagttatattcaagcataTATACATAACAATTAATCGTAgcg		VALIUM20	SH04447.N	attP40
THU5378		HMS02431	CyO mix	CG18108	IM1	FBgn0034329	ctagcagtCCCAGTGCACTCAGTATCCAAtagttatattcaagcataTTGGATACTGAGTGCACTGGGgcg		VALIUM20	SH05732.N	attP40
THU5383		HMS02441	CyO mix	CG12701	vfl	FBgn0259789	ctagcagtCAGCATCTTGTTTGTAATTATtagttatattcaagcataATAATTACAAACAAGATGCTGgcg		VALIUM20	SH02856.N	attP40
THU5388		HMS02455	TM3,Sb mix	CG5825	His3.3A	FBgn0014857	ctagcagtTAGAGTTCGGTCAATTGTCAAtagttatattcaagcataTTGACAATTGACCGAACTCTAgcg		VALIUM20	SH04758.N	attP2
THU5390		HMS02460	CyO mix	CG2093	Vps13	FBgn0033194	ctagcagtCAGCAACGACATGGAAATCTAtagttatattcaagcataTAGATTTCCATGTCGTTGCTGgcg		VALIUM20	SH05850.N	attP40
THU5393		HMS02466	CyO mix	CG2013	UbcD6	FBgn0004436	ctagcagtACGGTTCGATTTGTATCGAAAtagttatattcaagcataTTTCGATACAAATCGAACCGTgcg		VALIUM20	SH04986.N	attP40
THU5404		HMS02487	TM3,Sb mix	CG4027	Act5C	FBgn0000042	ctagcagtACCGTCGACCATGAAGATCAAtagttatattcaagcataTTGATCTTCATGGTCGACGGTgcg		VALIUM20	SH04672.N	attP2
THU5405		HMS02491	TM3,Sb mix	CG4847	CG4847	FBgn0034229	ctagcagtCACTCTGAGTTCCTTAGTCAAtagttatattcaagcataTTGACTAAGGAACTCAGAGTGgcg		VALIUM20	SH04722.N	attP2
THU5417		HMS02525	CyO mix	CG4854	CG4854	FBgn0038766	ctagcagtCAGCCACGAAAAGTCACACAAtagttatattcaagcataTTGTGTGACTTTTCGTGGCTGgcg		VALIUM20	SH05706.N	attP40
THU5419		HMS02529	CyO mix	CG7715	CG7715	FBgn0038646	ctagcagtCACCATGCAGGTTATCGAGAAtagttatattcaagcataTTCTCGATAACCTGCATGGTGgcg		VALIUM20	SH05914.N	attP40
THU5425		HMS02546	CyO mix	CG14815	Pex5	FBgn0023516	ctagcagtCTGGCTGACAGGCATCCCAAtagttatattcaagcataTTGGGATGCACTGTCAGCCAGgcg		VALIUM20	SH05904.N	attP40
THU5437		HMS02583	CyO mix	CG7766	CG7766	FBgn0030087	ctagcagtGAGCAGAGCTGTGTAAAGCTAtagttatattcaagcataTAGCTTTACACAGCTCTGCTCgcg		VALIUM20	SH05825.N	attP40
THU5439		HMS02585	CyO mix	CG12449	Gfat1	FBgn0027341	ctagcagtTGGCAATTGACTCTCCGGATAtagttatattcaagcataTATCCGGAGAGTCAATTGCCAgcg		VALIUM20	SH05817.N	attP40
THU5440		HMS02586	CyO mix	CG10192	eIF4G2	FBgn0260634	ctagcagtCTGGAGTATATGTGCAAGCTAtagttatattcaagcataTAGCTTGCACATATACTCCAGgcg		VALIUM20	SH04456.N	attP40
THU5448		HMS02605	CyO mix	CG1239	CG1239	FBgn0037368	ctagcagtTAAGAGATAACTACAATGCAAtagttatattcaagcataTTGCATTGTAGTTATCTCTTAgcg		VALIUM20	SH05879.N	attP40
THU5451		HMS02609	CyO mix	CG30366,CG30363	swif,cola	FBgn0050366_x000B_FBgn0050363	ctagcagtCAGGGAAACGATCAATCTCAAtagttatattcaagcataTTGAGATTGATCGTTTCCCTGgcg		VALIUM20	SH05884.N	attP40
THU5455		HMS02624	CyO mix	CG9984	TH1	FBgn0010416	ctagcagtCCGCAGAAGACGATACAGGAAtagttatattcaagcataTTCCTGTATCGTCTTCTGCGGgcg		VALIUM20	SH05852.N	attP40
THU5482		HMS02668	CyO mix	CG9675	spheroide	FBgn0030774	ctagcagtCAGAACTCGAGTCATCGATAAtagttatattcaagcataTTATCGATGACTCGAGTTCTGgcg		VALIUM20	SH05897.N	attP40
THU5487		HMS02673	CyO mix	CG33250	AlkB	FBgn0065035	CTAGCAGTCCCGAAGATTTGAGCAGTCTATAGTTATATTCAAGCATATAGACTGCTCAAATCTTCGGGGCG		VALIUM20	SH05918.N	attP40
THU5488		HMS02674	CyO mix	CG10585	CG10585	FBgn0037044	CTAGCAGTCTGGTTAGTGCTCCAGTCCTATAGTTATATTCAAGCATATAGGACTGGAGCACTAACCAGGCG		VALIUM20	SH05923.N	attP40
THU5494		HMS02690	TM3,Sb mix	CG18214	trio	FBgn0024277	ctagcagtAAGAAATTGTCAAGACGACAAtagttatattcaagcataTTGTCGTCTTGACAATTTCTTgcg		VALIUM20	SH04548.N	attP2
THU5498		HMS02694	TM3,Sb mix	CG1544	CG1544	FBgn0039827	ctagcagtAAGGAGCAGGTTCTATCAGAAtagttatattcaagcataTTCTGATAGAACCTGCTCCTTgcg		VALIUM20	SH04677.N	attP2
THU5544		HMS02741	TM3,Sb fl	CG2071	Ser6	FBgn0011834	ctagcagtAAGCACTCTGATGTCTAAGAAtagttatattcaagcataTTCTTAGACATCAGAGTGCTTgcg		VALIUM20	SH04652.N	attP2
THU5545		HMS02742	TM3,Sb fl	CG8400	casp	FBgn0034068	ctagcagtCACGCAGTTTGTCGAGAACTAtagttatattcaagcataTAGTTCTCGACAAACTGCGTGgcg		VALIUM20	SH04773.N	attP2
THU5546		HMS02744	CyO mix	CG42296	CG42296	FBgn0259192	CTAGCAGTCACCACCATTATTCACAACAATAGTTATATTCAAGCATATTGTTGTGAATAATGGTGGTGGCG		VALIUM20	SH05943.N	attP40
THU5547		HMS02745	CyO mix	CG4463	Hsp23	FBgn0001224	ctagcagtAGCGATAACAGCTAAAGCGAAtagttatattcaagcataTTCGCTTTAGCTGTTATCGCTgcg		VALIUM20	SH04701.N	attP40
THU5552		HMS02750	CyO mix	CG10967	Atg1	FBgn0260945	ctagcagtAACGGTTTAATTCAATTACAAtagttatattcaagcataTTGTAATTGAATTAAACCGTTgcg		VALIUM20	SH04727.N	attP40
THU5556		HMS02754	CyO mix	CG7850	puc	FBgn0243512	ctagcagtCTGATACTTCCTATTAAACAAtagttatattcaagcataTTGTTTAATAGGAAGTATCAGgcg		VALIUM20	SH05012.N	attP40
THU5557		HMS02755	CyO mix	CG44128	Src42A	FBgn0264959	ctagcagtCACACGAGCAAATGTAGATAAtagttatattcaagcataTTATCTACATTTGCTCGTGTGgcg		VALIUM20	SH05003.N	attP40
THU5587		HMS02786	CyO mix	CG33510	CG33510	FBgn0053510	CTAGCAGTATGGAATGCGAATGTGTTCTATAGTTATATTCAAGCATATAGAACACATTCGCATTCCATGCG		VALIUM20	SH06273.N	attP40
THU5588		HMS02787	CyO mix	CG31118	RabX4	FBgn0051118	CTAGCAGTCACCTGCTAAATACTCAGCGATAGTTATATTCAAGCATATCGCTGAGTATTTAGCAGGTGGCG		VALIUM20	SH06266.N	attP40
THU5595		HMS02794	CyO mix	CG4367	CG4367	FBgn0038783	CTAGCAGTAACTACGATGACAATGCATTATAGTTATATTCAAGCATATAATGCATTGTCATCGTAGTTGCG		VALIUM20	SH06264.N	attP40
THU5602		HMS02801	TM3,Sb fl	CG5529	B-H1	FBgn0011758	ctagcagtATGGTTCAAACTTTAGTACAAtagttatattcaagcataTTGTACTAAAGTTTGAACCATgcg		VALIUM20	SH04967.N	attP2
THU5604		HMS02803	TM3,Sb fl	CG17240	Ser12	FBgn0011832	ctagcagtACGATTCAAGACAACTACTTAtagttatattcaagcataTAAGTAGTTGTCTTGAATCGTgcg		VALIUM20	SH04656.N	attP2
THU5637		HMS02839	CyO mix	CG4029	jumu	FBgn0015396	ctagcagtCAGAGAATAAATTGTATACTAtagttatattcaagcataTAGTATACAATTTATTCTCTGgcg		VALIUM20	SH04451.N	attP40
THU5641		HMS02843	CyO mix	CG5791	CG5791	FBgn0040582	CTAGCAGTGAGAGTCGATACGGTCATCTATAGTTATATTCAAGCATATAGATGACCGTATCGACTCTCGCG		VALIUM20	SH06283.N	attP40
THU5644		HMS02846	TM3,Sb mix	CG7212	cdm	FBgn0261532	ctagcagtCTACGAGAAGCTCAATGTCAAtagttatattcaagcataTTGACATTGAGCTTCTCGTAGgcg		VALIUM20	SH04945.N	attP2
THU5650		HMS02852	CyO mix	CG9547	CG9547	FBgn0031824			VALIUM20	SH06302.N	attP40
THU5654		HMS02856	CyO mix	CG5266	Pros25	FBgn0086134	ctagcagtCAAGCTAAGCTTTCTTAATAAtagttatattcaagcataTTATTAAGAAAGCTTAGCTTGgcg		VALIUM20	SH04689.N	attP40
THU5697		HMS02962	TM3,Sb fl	CG12403	Vha68-1	FBgn0020368	ctagcagtCAGCTATGTATTGTTAGTAAAtagttatattcaagcataTTTACTAACAATACATAGCTGgcg		VALIUM20	SH04478.N	attP2
THU5700		HMS02965	CyO mix	CG42820	CG42820	FBgn0262002	CTAGCAGTCGAGCTCTAGACAAAGTGCTATAGTTATATTCAAGCATATAGCACTTTGTCTAGAGCTCGGCG		VALIUM20	SH06613.N	attP40
THU5703		HMS02968	TM3,Sb fl	CG7398	Trn	FBgn0024921	ctagcagtTTCGATGCAGTTCGAATGTTAtagttatattcaagcataTAACATTCGAACTGCATCGAAgcg		VALIUM20	SH04946.N	attP2
THU5707		HMS02972	TM3,Sb mix	CG5427	Oatp33Ea	FBgn0032433	ctagcagtAAGGAGTAGATTCATATGAAAtagttatattcaagcataTTTCATATGAATCTACTCCTTgcg		VALIUM20	SH04768.N	attP2
THU5746		JF01195		CG15224	CkIIbeta	FBgn0000259	GTCTAGAGGACTTCGTGGCAATGAGTT		VALIUM1	TR00570A.1	attP2
THU5748		JF01209		CG17759	Galpha49B	FBgn0004435	GTCTAGAGGATCGTTCGATGTGGTCTT		VALIUM1	TR00593A.1	attP2
THU5751		JF01232		CG18657	NetA	FBgn0015773	GTCTAGAGTCACGGGATCTGGACTCAT		VALIUM1	TR00637A.1	attP2
THU5756		JF01254		CG18361	dsh	FBgn0000499	GTCTAGAGGAGATCGTTAAGGCGATGA		VALIUM1	TR00683A.1	attP2
THU5767		JF01275	TM3,Ser	CG5680	bsk	FBgn0000229	GTCTAGACGCAAAGGAACTTGGAAGAG		VALIUM1	TR00714A.1	attP2
THU5771		JF01311		CG13387	emb	FBgn0020497	GTCTAGACCACATTCTAAAGCGCGAAT		VALIUM1	TR00773A.1	attP2
THU5882		JF03004		CG5363	cdc2	FBgn0004106	AACAATTGGTTTTGATGGAGGAGAACCG		VALIUM10	TR02366P.1	attP2
