# Supplementary material for: Calcium overload induced mitochondrial and lysosomal dysfunction is regulated by Tousled-like kinase in a-synucleinopathy
Source: Cell Death Dis. 2026 Jan 8;17(1):10. doi: 10.1038/s41419-025-08213-8 (PMC12783599; doi:10.1038/s41419-025-08213-8)
Supplement: Supplementary file 8 — Table S2 [file 41419_2025_8213_MOESM8_ESM.xlsx]

## Sheet: Sheet1
Table S2
TH	BL	TRiP#	CG#	Gene Symbol	Gene Function	Effect
THU0661	34814	HMS00124	CG4320	Raptor	Cell growth and metabolism	Rescue
THU2131	25963	JF01983	CG8107	CalpB	Calcium ion binding	Rescue
THU3664	34663	HMS01140	CG31390	MED7	Transcription coregulator activity	Rescue
THU1019	33710	HMS00588	CG5546	MED19	Transcription coregulator activity	Rescue
THU3619	34577	HMS01051	CG18780	MED20	Transcription coregulator activity	Rescue
THU3618	34576	HMS01050	CG1245	MED27	Transcription coregulator activity	Rescue
THU1326	33983	HMS00943	CG34412	TLK	Cell cycle	Rescue
THU0432	28886	HM05069	CG6064	Crtc	CREB-regulated transcription coactivator	Enhance
THU2899	28989	JF02895	CG32672	Atg8a	Autophagy	Enhance
THU3990	25983	JF02005	CG13624	CG13624	Transcriptional regulator	Enhance
