# Supplementary material for: Calcium overload induced mitochondrial and lysosomal dysfunction is regulated by Tousled-like kinase in a-synucleinopathy
Source: Cell Death Dis. 2026 Jan 8;17(1):10. doi: 10.1038/s41419-025-08213-8 (PMC12783599; doi:10.1038/s41419-025-08213-8)
Supplement: Supplementary file 9 — original data [file 41419_2025_8213_MOESM9_ESM.zip]

Archive with 8 entries (8 files):
- original data/Table S3.xlsx
- original data/uncropped western blots-1.TIF
- original data/uncropped western blots-2.TIF
- original data/uncropped western blots-3.TIF
- original data/uncropped western blots-4.TIF
- original data/uncropped western blots-5.TIF
- original data/uncropped western blots-6.TIF
- original data/uncropped western blots-7.TIF
