# Supplementary material for: Calcium overload induced mitochondrial and lysosomal dysfunction is regulated by Tousled-like kinase in a-synucleinopathy
Source: Cell Death Dis. 2026 Jan 8;17(1):10. doi: 10.1038/s41419-025-08213-8 (PMC12783599; doi:10.1038/s41419-025-08213-8)
Supplement: Supplementary file 9 — original data [file 41419_2025_8213_MOESM9_ESM.zip › original data/Table S3.xlsx]

## Sheet: Sheet1
Drosophila real time PCR primer
Actin-F	CGAGGCCCCGCTGAAC
Actin-R	TCGAACATGATCTGGGTCATCT
VhaSFD-F	AACTCCAGCCAGGTGGTGAA
VhaSFD-R	AGTCCTTCGACAGATGCGAAA
Lamp1-F	GCTTTGCTGCCTGAGGATTT
Lamp1-R	CCTGGTAATAAGCTGAACCGTTTG
CG7997-F	CGGTCAAGGAGCTCGGATT
CG7997-R	GCATCGTACAGATCCTGCACAT
CTSB-F	ACGCGCAAGGGAATCGT
CTSB-R	GACGGCAGCCCTGATTAGATC
Gba1b-F	CAACGACGATCAGCGGTACA
Gba1b-R	CGGGAGGAGCGCATCTTT
TLK-F	GGGCGGGAACCTACTGGTA
TLK-R	TTTTCGGCGGATTTTTGC
BNC1-F	GGCCTCGACTTTTTTCCTGTT
BNC1-R	GCGGGTCTCACAGTCAATCC
Human real time PCR primer
ACTIN-F	GCGCGGCTACAGCTTCA
ACTIN-R	CTTAATGTCACGCACGATTTCC
LAMP1-F	GGACAACACGACGGTGACAAG
LAMP1-R	GAACTTGCATTCATCCCGAACTGGA
ATP6V1H-F	GGAAGTGTCAGATGATCCCCA
ATP6V1H-R	CCGTTTGCCTCGTGGATAAT
CTSB-F	AGTGGAGAATGGCACACCCTA
CTSB-R	AGAAGCCATTGTCACCCCA
GBA-F	TGGGTACCCGGATGATGTTA
GBA-R	AGATGCTGCTGCTCTCAACA
GLA-F	AGCCAGATTCCTGCATCAGTG
GLA-R	ATAACCTGCATCCTTCCAGCC
SNCA-1F	TTGGGCAAGAATGAAGAAGGA
SNCA-1R	GGATCCACAGGCATATCTTCCA
